# Supplementary material for: How freshmen perceive Environmental Education (EE) and Education for Sustainable Development (ESD)
Source: PLoS One. 2019 Jan 14;14(1):e0208910. doi: 10.1371/journal.pone.0208910 (PMC6331178; doi:10.1371/journal.pone.0208910)
Supplement: S1 Dataset — (XLSX) [file pone.0208910.s001.xlsx]

## Sheet: 1 categories of EE
for inter- and intra-reability			EE statements	humans/animals/plants (=organism)	(interaction) organism and environment	ecosystem/environmental impact	environemnt/nature/habitat	world/planet earth	ecological aspects	climate change/greenhouse effect	environment pollution and change	pollution	environmental problems	sustainable way of life	next generation aspect	sensitization/education/social aspects	Social aspects	awareness of/responsibility for nature	conservation of resources and handling (personal)	appreciation (respect and protect nature)	environmental protection	Environmental attitudes	resources/products/sparingly using resources (impersonal)	economy/innovation/research	Economical aspects	waste avoidance and waste seperation	enrgy and save water	consumerism	mobility and transport	leisure behavior	traffic	recycling	human error	Environmental behavior	information/knowledge (transfer)	(environmetnal)education	information	lerning/understanding/transfer	Education		wron/partially wrong	no answer	repetition	no/no adequate answer
ID	age	sex
1	19	1	0
2	18	2	Kenntnisse über chemische Prozesse, über wirtschaftliche Aspekte (Bioinformatik) und biologische Artenvielfalt
3	19	2	0
4	19	2	Sich bewusst machen, was verantwortungsvollers umgehe mit der Umwelt bedeutet und welche Konsequenzen das eigene Verhalte hat
5	20	2	Aufmerksames Auseinandersetze mit Umwelt und den Gefahre die diese gefährden
6	19	1	Natur kennen lernen, Folgen des Handeln auf Natur
7	20	2	Aufklärung über die Funktionsweise von Ökosystem und Faktoren die sie (negativ) beeinflussen
8	19	2	Wissen über die Umwelt
9	20	1	wie man mit ihr interargieren sollte
10	20	2	das man aufgeklärt wird, welche Folgen ein bestimmtes Konsumverhalten für die Welt hat
11	19	2	Das einem bewusst gemacht wird, dass das Lebe so wie wir es kennen nicht selbstverständlich ist, sondern dass man etwas dafür tun muss um diese so zu erholen
12	19	2	Bewusstsein für die Natur und ihre Mechanismen entwickeln, wertschätzen, "Man schützt nur was man kennt"
13	20	2	was ist unsere Umwelt, wie kann man sie schützen, wodurch ist sie gefährdet
14	19	2	Aufklärung über Lebewesen der Umwelt + entstehende Schäden + ihre Ursachen
15	19	1	Naturerfahrung, Bewusstseinsentwicklung, Aufzeigen der persönlichen Möglichkeiten
16	20	2	sich der Natur bewusst werden
17	18	1	Die Lehre über die Wechselwirkungen der Menschen mit der Natur
18	20	2	Auseinandersetzug mit aktuellen Themen (altbewährt) der Natur
19	19	2	Bildung über Natur und Umwelt
20	18	2	Aufmerksam machen auf die Wichtigkei des Umweltschutzes
21	19	2	Bildung / Verständnis über Vorgehen / Funktion in der Umwelt
22	19	2	vor allem in Schulen durch Exkursionen anschaulich beibringen
23	19	2	Bildung über die Umwelt
24	18	2	die Wissensvermittlung über die Umwelt und unsere Einflüsse darauf
25	21	2	Auswirkungen vom Menschen auf die Natur, Bewusstes Handeln!, Recyclen, Mülltrennung
26	23	1	einfache elemetare Vorgänge der Natur kennen zu lernen, Naturethik
27	18	2	Wissen und Umgang mit Natur
28	19	2	Bildung zum Thema Umwelt
29	20	2	merh über die Umwelt lernen bzw. über ein gesundes Zusammenspiel von Mensch und Natur
30	20	1	Informationen und Tipps für umweltschonende Lebensweise, die auch faktisch richtig / CO 2 Bilanz Fahrzeuge und realistisch sind
31	19	1	Erziehung über den ökologischen Fußabdruck
32	20	2	Aufklärug in der Schule und Umweltveränderungen, Aufklärung und Auswirkungen des eigenen Lebensstil auf die Natur
33	18	1	lernen wie Umwelt funktinioniert
34	33	2	z.B. Angebote LBV (?)
35	19	NA	Umweltbildung
36	19	2	0
37	19	2	Bildung in Bezug auf Natur und Umwelt
38	20	1	Aufklärung über die Relevanz der Umwelt und Folgen, auch über die Konsequenzen der Umweltzerstörung
39	18	2	zu lernen, wie man die Umwelt schützen kann, die Vorgänge in der Natur verstehen
40	18	1	0
41	19	1	Bildung über die nachhaltige Kooperation des Menschen mit der Umwelt
42	18	2	Wissen, was alles die Umwelt wie gefährdet und wie man das verhindern bzw. verringern kann
43	19	2	Umgang mit Natur
44	20	2	Wissensvermittlung -> je nach Altersgruppe: Vorträge, Seminare, Laboruntersuchungen, Keschern und Tiere bestimmen, Naturerfahrungsspiele, Wissensquiz, aus Naturmateralien selber herstellen
45	19	1	Förderung d. Verständnisses v. Umweltprozessen
46	22	1	Näherbringung allgegenwärtiger funktionsprinzipien der Natur (Chemie, Biologie, …)
47	20	2	Befassen mit der Umwelt, mit Problemen, Klimawandel
48	20	2	Lernen wie man mit der Umwelt umgeht
49	19	1	Das Verständnis, wie viel die Umwelt für uns bedeutet, was sie für uns tut und was wir für sie machen können
50	20	1	Was uns umgibt, wie es lebt und was wir tun können
51	18	2	Verständnis für die Umwelt
52	18	2	Verständnis/Lehre der Umwelt
53	20	1	Bildung im Bereich Umwelt? (Natur)
54	20	1	Wie wirkt sich Faktor Mensch auf die Umwelt aus und wie stabilisiert man die
55	18	2	Das Menschen im Verbund wieder zu einer Einheit zur Umwelt finden und gemeinsam bewusster und sparsamer werden	1					1									1	1	1		1						1						1
56	19	1	Die Vermittlung von Wissen über Mechaniken von Ökosystemen und Zusammenhänge von menschlichem Einwirken und Veränderungen in der Umwelt
57	20	2	Die Erkenntnis welche Mechanismen zusammenspielen um z.B. die Globale Erwärmung zu stoppen
58	19	2	Zu verstehen wie die Natur bzw. wichtige Prozesse davon ? Über menschlichen Einfluss darauf u. Dinge zu lernen ? Die verändert werden müssen
59	19	2	0
60	19	2	Allgemeine Bildung über die Umwelt bzw. was momentan richtig/falsch läuft
61	21	2	Bewusstsein für Umwelt stärken -> Nachhaltigkeit
62	19	2	Verstehen, wie Menschen Umwelt sinnvoll/verantwortungsvoll nutzen können
63	23	2	Wissensvermittlung, Bewusstsein schaffen für Natur und Umwelt		1				1									1	1			1													1				1
64	22	1	Bildung zum Thema Umwelt
65	NA	2	Wechselwirkungen Mensch-Umwelt erklären, pos./neg. Konsequenzen menschl. Verhaltens/Zivilisation ? Auf Umwelt
66	22	1	0
67	19	1	Aufzeigen von Umweltproblemen + Lösungsansätze
68	19	2	Was ist Natur , was sehe ich dort, was kann man dort erleben
69	20	2	Aufklären was man tun kann um Natur zu schützen
70	21	2	Vermittlung, wie man umweltgerecht lebt im Sinne von z.B. Mülltrennung
71	20	1	Verständnis der eigenen Umwelt, sowie auch Natur
72	29	2	einen vernünftigen Umgang mit der Umwelt lernen
73	24	2	Ein Bewusstsein für Umweltprobleme und deren Lösung
74	23	2	Wissenswertes über die Natur
75	22	2	Im frühen Alter aufklären, wie wichtig d. Umwelt ist
76	24	2	Verständnis für Umwelt erlernen
77	19	2	Bewusstsein für die Umwelt schaffen + Verständnis von Ökosystemen etc.
78	22	2	seine Umwelt kennen lernen -> Pflanzen- & Tierkunde
79	21	2	Die Aufklärung darüber, wie man mit der Umwelt umgehen soll
80	19	2	Aufklärung über Mensch & Umwelt
81	22	2	Informationen zum Leben mit der Umwelt
82	25	2	Ein ökologisches Bewusstsein entwickeln, Pflichtbewusstsein zum Leben/Welt, kein verschwenderisches Dasein
83	21	2	Die Auseinandersetzung mit der Frage was Umwelt ist und wie sie geschützt werden kann
84	20	2	0
85	22	2	enges Verbundensein mit der Natur, Handeln auf die Natur abstimmen, weniger rücksichtsloses Handeln
86	22	2	Erklären/zeigen/verständlich machen, was Nachhaltigkeit ist, welche Bereiche das betrifft und welche globale Auswirkungen es gibt
87	20	2	Bildung über die Natur + die Beziehung vom Menschen zur Natur sowie die Nutzung davon.
88	21	2	Bewusstsein bezüglich Nachhaltigkeit aufbauen
89	22	2	Aufklärung, wie man sinnvoll mit Umwelt umgehen sollte
90	22	1	Zu lernen, wie die Umwelt auf Einflüsse reagiert.
91	20	2	Erklären und abschätzen können, wie Dinge oder Personen zur Umwelt positiv/negativ beitragen
92	22	2	Das Wissen um und von der Umwelt. Was man besser machen kann, um der Umwelt nicht zu schaden bzw. wie man ihr helfen kann.
93	21	2	0
94	21	1	Vermittlung von Wissen über die Umwelt
95	22	2	Verständnis für Funktionsweise, Nutzen und Schutz der Umwelt
96	23	1	0
97	21	2	0
98	21	2	0
99	26	2	Natur schützen
100	22	1	Wie kam es zur heutigen Situation der Umwelt
101	21	2	Lehre, wie sich unsere Umwelt verhält, wie sie uns beeinflusst und wie wir sie beeinflussen
102	22	2	Bildung über die Umwelt, in der wir leben
103	19	2	0
104	23	2	den Menschen darauf aufmerksam zu machen, wie wichtig die Natur für uns ist, wie man sie schützen kann, weniger ausbeuten
105	21	1	Vermitteln von Wissen über die Umwelt
106	23	2	Verständnis/Bewusstsein für eine nachhaltige Umwelt fördern
107	27	2	was Umwelt bedeutet --> Lehre
108	23	1	Wenn die Leute über die Umwelt informiert werden.
109	26	1	Entstehung der Umwelt
110	21	2	Neue Umwelt erschaffen und bestehende erhalten
111	21	2	man lernt, wie man nachhaltig leben kann
112	23	1	die Natur an den Menschen bringen; zeigen was schützenswert ist; Bildung: wie schütze ich sie
113	23	2	0
114	30	1	Verständnisbildung in Umweltbelangen
115	20	2	Aufklärung, was Umwelt für einen persönlich bedeutet oder bedeuten sollte.
116	23	2	was versteht man unter Umwelt --> was sie alles beinhaltet, wie man sie unterstützen kann
117	20	2	Sensibilisierung auf Umwelt (Kreisläufe,…) und Umweltprobleme (anthropologischer Einfluss) und deren Dringlichkeit!
118	22	1	Das Verständnis fördern, dass alles im Leben zusammenhängt. Auch wir Menschen leben in dieser Umwelt.
119	21	2	Das Aufarbeiten von Wissen über die Umwelt und wie man sich besser verhalten kann gegenüber der Umwelt.
120	20	2	Mehr über die Umwelt zu erfahren und wie zu (?) ihr Sorge zu tragen ist.
121	22	1	gar nichts
122	20	2	Verständnis für Natur und Prozesse, die in der Umwelt vorkommen
123	21	2	Vertrautmachen mit Vielzahl von Umweltthemen, z.B. Klimawandel, Artenkenntnis, invasive Arten, nachhaltige Landwirtschaft, Habitatsfragmentierung
124	22	1	Lernen, wie die Umwelt funktioniert; Ökologie, Energie- und Stoffzyklen; Lernen, wie Umwelt erhalten bleiben kann.
125	25	2	Bildung im Bereich Ökologie im Zusammenhang mit Mensch
126	21	1	0
127	21	2	wie sich alles verändert
128	23	1	Bildung von ein Ökosystem
129	19	2	Wissen und Verstehen der Natur
130	21	2	Ausbildung über die Ressourcen unserer Umwelt und ihre nachhaltige Nutzung
131	23	2	Recycling und wie verschmutze ich selbst die Umwelt --> welche Folgen hat dies?!
132	26	1	Lernen über das Ökosystem
133	20	2	Aufklärung über unsere (natürliche) Umwelt
134	27	1	Lernen, sich korrekt zu verhalten, sodass man der Natur keinen Schaden hinzufügt
135	20	2	Verständnis der Mechanismen in Umwelt und Natur fördern
136	19	1	Informieren und Erfahren grundlegender Prozesse der/in der Natur
137	22	1	Verständnis über die Natur
138	20	2	0
139	22	2	0
140	21	1	Zusammenhänge (ökologische)
141	21	2	0
142	21	2	0
143	21	1	0
144	22	2	0
145	20	1	0
146	20	2	0
147	26	2	Fördern von Umweltbewusstsein für einen nachhaltigen Umgang mit Ressourcen
148	22	1	Vermittlung von Umweltbewusstsein
149	21	2	wie viel man über Umwelt weiß
150	21	1	Bildung, welche gezielt auf Verbesserungsmöglichkeiten der Umwelt und Natur setzt
151	21	1	0
152	22	2	Lehre für das Verständnis unserer Erde und des Gleichgewichts der Ökosysteme
153	21	1	wie sich die Natur entwickelt
154	35	1	Es liegt an uns, dass wir die Umwelt schützen und aufbewahren. Leider wollen wir auch 3 Autos usw., schizofrenia!
155	19	2	die Umwelt verstehen, was ihr gut tut bzw. schadet, verstehen
156	21	2	0
157	23	1	Wissen über den Verbrauch von Ressourcen bezüglich Verkehr, Ernährung und Wohnen
158	23	2	nichts
159	22	2	Wissen über Umwelt
160	19	2	wie sich unsere Umwelt durch Menschenhandel entwickelt/bildet
161	34	1	Lehre über die Zusammenhänge des Systems Mensch-Erde
162	24	2	Aufklärung zu Umweltgeschehnissen, was wird durch was ausgelöst & mit welchen Folgen, Bsp: Climate Change
163	22	2	Schulunterricht (Mensch-Umwelt-Gesellschaft), Stände in Altstadt von WWF etc., Studiengänge die diese thematisieren
164	21	2	Das Verständnis für Umweltprozesse, Zusammenhänge & unserem Impact lehren
165	39	1	0
166	21	1	0
167	22	2	Aktion (Ich, Natur) - Reaktion (Natur, Ich)
168	19	1	0
169	22	2	Umweltschutz, Nachhaltigkeit, Umgang mit Umwelt
170	22	2	0
171	28	1	BNE
172	24	2	Den Menschen lehren, ressourcenschonend und nachhaltig zu leben.
173	21	2	Wissen über die Umwelt erwerben
174	23	2	Behandlung der Frage: Was ist Umwelt? Wie schützen wir sie?
175	23	1	Bildung im Bereich Umwelt
176	24	2	Aufklärung
177	40	2	wie man umweltbewusst leben kann
178	22	2	Lernen, sorgfältig und bewusst mit der Natur umzugehen
179	23	2	spezifische Bildung zum Thema Umwelt. Vor Augen führen, wie wichtig die Umwelt ist und diesen Wert zu schätzen
180	23	1	Wissen über Herstellungskosten
181	29	2	Lehre über "was der Welt gut/schlecht tut"
182	19	1	Bildung im Sinne der Umwelt
183	20	1	Umweltbewusste Bildung
184	21	1	Wenn man sich für die Umwelt einsetzt, weiß, was für Gefahren es gibt und was man tun kann.
185	18	2	Einsatz für die Natur + Umwelt; Gefahren + Risiken erlernen
186	18	2	0
187	23	1	Umweltbewusstsein aufbauen
188	21	1	Kreationismus
189	20	1	nachhaltigen Umgang mit der Umwelt lehren
190	21	1	Die Umwelt besser vermitteln
191	21	2	0
192	20	1	Wissen erweitern, Forschung mit der Natur
193	19	2	Wald und Wiese statt Hochhäuser
194	19	1	Sensibilisierung für Umweltschutz
195	20	1	ein Bewusstsein für Umweltfreundlichkeit entwickeln
196	19	1	sich mit der Umwelt befassen. Verstehen, was der Umwelt gut tut und was nicht.
197	26	2	Bildung über Zusammenhänge zwischen Mensch, Verkehr, Industrie auf die Umwelt, was diese auslösen bzw. ggf. verhindert/verringert werden können.
198	20	1	wie sich die Umwelt entwickelt und bildet
199	20	2	wie wir mit der Umgebung umgehen sollten
200	20	2	Menschen, die über die Umwelt, Verschmutzung und Nutzen der Natur unterrichtet werden
201	20	1	sich seines Verhaltens in der Umwelt bewusst sein
202	19	1	0
203	21	1	Wissen, was "Bio" bedeutet, wieviel wir an Ressourcen verbrauchen etc.
204	23	1	tolle Fakten zur Umwelt
205	21	2	sich in Bezug auf aktuelle und auch historische (z.B. Saurer Regen) Themen rund um die Umwelt/Klimawandel bilden/informieren
206	20	2	Informationen, die man vermittelt bekommt, über die Umwelt, z.B. Nachhaltigkeit, Umweltschutz oder Klimawandel
207	21	2	0
208	22	2	Die Lehre über Prozesse in der Natur und wie diese verbunden sind und sich gegenseitig beeinflussen
209	20	2	Bildung meiner Umwelt
210	25	1	0
211	20	1	Umgang mit Natur lernen
212	26	2	ökologisches Bewusstsein fördern
213	21	2	Menschen aufklären, wie es um die Umwelt steht & wie man sie verbessern kann
214	20	2	lernen, was wir tun können, um die Natur zu schützen																		1	1																1	1
215	20	1	Wissen & Gewissen schaffen für Probleme & Konflikte u.z. im Klimawandel
216	23	1	nichts konkretes, am ehesten Umgang mit Umwelt
217	21	1	sich mit der vorhandenen Umwelt beschäftigen, sie kennenlernen
218	20	2	Prozesse und Eigenschaften der Umwelt verstehen lernen
219	19	1	Verständnis über Systeme, Umgang und Erhaltung der Natur
220	21	1	Verständnis für die Natur im Ganzen, das Verständnis von Ökosysteme
221	26	1	wie die Natur sich entwickelt; Pedo, Bio, Litho
222	24	2	0
223	30	2	0
224	22	2	Ein besseres Umfeld für den Menschen in Zusammenspiel mit der Natur zu schaffen
225	20	2	Man bildet eine neue Umwelt
226	21	2	Wir können unsere Umwelt beeinflussen durch unsere Handlungen.
227	19	2	Meinung zur Umwelt
228	19	2	0
229	19	2	0
230	26	2	dass man sich den Risiken bewusst wird, welche wir der Umwelt antun
231	21	1	Wissen über Umwelt erhalten
232	25	2	0
233	19	2	Das Verstehen, wie wir Menschen die Natur verändern
234	21	2	Bin mir nicht sicher, vielleicht lernen, wie man richtig mit der Umwelt umgeht & was überhaupt Umwelt ist.
235	21	2	Leider nicht viel. Ich nehme an, darüber zu lernen, welchen Wert das Erhalten der Umwelt für uns hat, wie wichtig sie ist.
236	20	2	Mensch & Umwelt (Schulbildung); Lesen von Magazinen wie Geo
237	20	2	0
238	21	2	Schutz der Umwelt
239	19	2	Informationen über den Zustand der Umwelt ermitteln (z.B. Klimaerhöhung)
240	21	1	Bewusstsein entwickeln, was einem Ökosystem schadet und wie man sich wo verhalten muss; über Littering bescheid wissen
241	20	2	Die Umwelt kennenlernen, welche Themen dazugehören
242	21	1	Die Lehre von der Umwelt ?
243	19	1	Informationen über Mensch, Natur, Kultur, Politik etc. erhalten
244	22	2	Wissen über die Erde ihre Ressourcen/Rohstoffe und die Problematik
245	19	1	Die Unterrichtung über Zusammenhänge in der Natur
246	19	2	sich über die Umwelt & ihre Erhaltung informieren
247	20	2	0
248	22	2	etwas über die Umwelt erfahren & lernen, wie sie entsteht & was für einen Einfluss sie auf jeden einzelnen von uns hat
249	21	2	Unterricht, in dem es um unsere Umwelt geht --> in der Schule z.B. + Biologieunterricht
250	21	2	Einflussfaktoren
251	20	2	leider nichts
252	20	1	Dass man sich bewusst ist, die Natur zu respektieren
253	24	1	Vorgehen (Verschmutzung etc.) der Natur in Erfahrung bringen
254	21	2	0
255	19	2	eine sichere & gesunde Umwelt in der sich jeder wohlfühlt
256	20	2	Lernen, wie die Umwelt funktioniert/beeinflusst wird
257	23	2	Lernen, wie mit der Umwelt leben und nachhaltig leben
258	20	2	gutes für Umwelt tun
259	20	2	0
260	19	2	Synthetische Wiederherstellung von Natur, damit die Welt wieder besser wird. Bildung über die Natur
261	23	2	Den sinnvollen Umgang mit Ressourcen lernen, die Gefahren und Chancen kennenlernen
262	20	2	Wie die Umwelt funktioniert (was gehört dazu,…), wie man sie schützt und umgeht (schonend).
263	20	1	Aufklärung über mögliche Konsequenzen durch unser Handeln für die Natur
264	18	2	Dass man etwas über die Umwelt lernt
265	21	1	Lernen, wie alle Dinge zusammenhängen
266	20	1	keine Ahnung
267	18	1	Alle Prozesse der Natur
268	19	2	Aufklären über die Umwelt, was ihr schadet/hilft
269	20	2	Jeder sollte darüber im Bilde sein, wie er der Umwelt helfen/schaden kann.
270	22	2	etwas zur Umwelt lernen
271	22	2	Dass man versteht, wie wir mit der Umwelt interagieren sollten
272	19	2	Die Bildung über alles, was rund um uns ist.
273	22	2	0
274	19	2	Bildung über Umwelt
275	19	2	0
276	19	2	0
277	21	2	Umweltschutz, (Arterhaltung), Nachhaltigkeit
278	20	2	Kreationismus
279	22	2	wie das Bewusstsein mit unserem Umweltverhalten besser gefördert werden kann
280	19	2	Zu lernen, wie die Umwelt funktioniert und was gut für sie ist und was sie zerstört
281	20	1	Die Lehre zum richtigen, nachhaltigen Umgang mit den Ressourcen
282	18	2	0
283	29	2	0
284	21	1	nicht viel
285	20	2	Bewusstsein schaffen
286	21	2	dass der Mensch die Natur immer besser versteht
287	19	2	sich darüber bewusst werden, wie man zur Umwelt Sorge tragen muss
288	19	2	0
289	20	2	Wissen über die Umwelt
290	18	1	0
291	18	2	Wissen über unser Verhalten mit Mitmenschen, vor allem aber auch mit der Welt und Natur
292	21	2	was man über die Umwelt lernt, wie man die Umwelt zu behandeln hat
293	20	2	Wie man die Umwelt erhalten kann
294	20	2	Dass in der Schule über die Umwelt gesprochen wird
295	20	2	Dass man über die Umwelt informiert/gebildet wird. Dass man lernt, wie man umgehen muss mit der Umwelt, damit die Welt nicht kaputt geht.
296	NA	2	Wissen, was die Natur uns bietet. Wie man achtsam damit umgeht, Ressourcen zu nützen
297	19	2	sich mit der Umwelt sprich mit der Natur und den Auswirkungen auf diese auseinandersetzen
298	22	2	0
299	22	2	über die Umwelt lernen (Ökosystem, Nachhaltigkeit)
300	20	2	wie stark ist man informiert über die Umwelt, was außerhalb von 4 Wänden passiert
301	23	2	0
302	19	2	Das Lernen über die Erhaltung der Natur
303	23	1	Meine geographischen Kenntnisse, welche mir vermittelt wurden. Was beeinträchtigt die Umwelt, wie wird sie verbessert etc.
304	24	1	Menschheit über Umweltprobleme und Konsum, der diese verursacht, informieren
305	21	1	über die Natur/Umwelt lernen
306	20	2	0
307	21	2	beirbingen, was Umwelt ist und wie man sie unterstützen kann
308	21	1	0
309	22	2	Wissen über den Stand der Umwelt: Bevölkerung, Probleme mit Ressourcen, Abfall, Verschmutzung
310	20	2	schon in der Schule als Jugendliche gut darüber informiert werden, aktuelle Themen besprechen
311	23	1	wie die Umwelt gestaltet wird
312	22	1	0
313	22	2	0
314	21	2	0
315	20	2	0
316	22	2	Ein Wissen/Wahrnehmen entwickeln für Natur und Umwelt
317	23	1	wie sich die Umwelt entwickelt, also ökologisch
318	21	2	Wissen, wie die Umwelt geschützt werden kann und wieso
319	22	2	rücksichtsvoll mit der Natur und ihren Ressourcen umgehen, Achtsamkeit
320	22	2	wie man auf die Umwelt achten kann
321	22	1	0
322	20	1	0
323	21	2	Aufklärung der Wichtigkeit unserer Umwelt
324	21	1	fast nichts
325	21	1	0
326	23	1	0
327	20	2	neue grüne Plätze ("Spous" [??]) bilden
328	22	2	Bäume, Pflanzen pflanzen
329	22	2	0
330	20	2	Bildung darüber, was momentan in diesem Thema passiert
331	22	2	umweltfokussierte Ausbildung
332	20	1	0
333	21	2	nicht mehr so vielen Hause bilden [Häuser bauen?]
334	21	2	Wissen über Umwelt und deren Zukunft, wie man Dinge verändern kann
335	21	2	Wie man mit der Umwelt umgehen sollte, damit man z.B. die Natur nicht zerstört
336	22	1	erneut fehlt mir der Kontext
337	21	2	Dass Leute gebildet werden, dass Infos zur Verfügung stehen & die Umwelt so weniger belastet wird
338	31	2	0
339	23	2	Lernen, die Umwelt zu schützen
340	25	2	Lernen, die Umwelt zu schützen
341	22	2	man sollte natur und Umwelt schützen & fördern
342	21	2	Natur und Umwelt schützen und fördern
343	21	2	Wissenschaft zur Erforschung von Methoden um die Umwelt zu schützen, sauber zu halten
344	21	2	Wie gut man sich damit auskennt, mit welchen Mitteln man der Umwelt helfen kann
345	20	2	Dass man weiß, wie man Energie sparen kann. Dass unsere Umwelt nicht weiter verschmutzt wird
346	22	2	? Infos über die Umwelt, d.h. evt. Wie man sie behandeln sollte & was alles dazu gehört
347	20	2	lernen über Natur
348	23	2	0
349	23	2	0
350	21	2	0
351	21	2	Die Erweiterung der Natur und der Wiederherstellung von ihr
352	20	2	Natur von Kindheit weg schätzen lernen
353	20	2	0
354	20	2	0
355	19	2	Durch persönlichen Umgang vermitteltes Wissen/Verhältnis zur Natur
356	20	2	0
357	21	2	0
358	20	1	man erklärt, wie man die Umwelt am besten schützen kann
359	20	2	weiß ich nicht
360	22	1	?
361	22	1	Bildung für einen nachhaltigen Lebensstil
362	22	1	z.B. ein kleiner Garten unterhalten um Lebensraum für kleine Tiere zu schaffen
363	20	2	Menschen über Umwelt & Umweltschutz aufklären
364	22	2	Risiken und Gefahren kennenlernen, wenn man die Umwelt nicht schützt
365	22	2	Gestaltung unseres Umfeldes, Erhalt und Regeneration der Natur
366	22	1	Geounterricht, Geschichtsunterricht, Lernvideos, Ausflüge in Kläranlage, Schlachtbetrieb, bauernhof etc.
367	20	1	Verständnis über Natur
368	20	2	?
369	25	2	Weiß man, wie man mit der Umwelt umzugehen hat? Z.B. Abfälle ins Meer werfen
370	20	2	Lernen, was die Umwelt ist, wie man damit umgehen sollte																	1		1																1	1
371	19	2	Sensibilisierung für Umwelt, Umweltverschmutzung etc.
372	20	2	0
373	21	2	Umwelt kennenlernen, was gut & nicht gut ist
374	20	2	lernen, wie man Umwelt schont
375	21	1	0
376	21	1	0
377	21	2	?
378	20	2	Bewusst werden der Prozesse der Umwelt und unseren Einfluss
379	20	2	Sachen, die man früher in Biologie & Geographie gelernt hat. Wie funktioniert unsere Welt etc.
380	20	2	Die Umwelt und die Natur kennenlernen und verstehen, wie die Dinge funktionieren, auch den Nutzen davon verstehen
381	21	2	wie man mit der Umwelt umgehen soll, um sie zu erhalten
382	27	1	die Lehre von der Umwelt und Natur
383	30	1	0
384	28	1	das Gleiche wie unter 1.
385	29	1	Verständnis für Situation, Konsequenzen
386	19	1	Gestaltung der Umwelt
387	19	1	Lernen, mit der Umwelt umzugehen
388	19	1	Lernen, mit der Umwelt umzugehen
389	22	1	0
390	20	1	0
391	21	1	[unleserlich] sich erkunden und Lernen über die Umwelt
392	19	1	0
393	19	1	über die Umwelt lernen
394	19	1	Etwas über die Natur zu lernen
395	21	1	Umgang mit der Umwelt, ressourcenschonend
396	21	2	Leute zu informieren, was die Umwelt ist
397	23	2	Lernen über die Nachhaltigkeit
398	19	1	Natur schützen
399	19	2	Aufklärung über die Umwelt
400	19	2	Dass man die Natur näher kennenlernt und lernt, sie zu schützen
401	20	2	Wissen einnehmen darüber, wie es in der Umwelt aussieht, wie man positiv dazu beitragen kann
402	24	2	0
403	18	2	Lehre wie man besser mit der Umwelt umgeht
404	18	2	verstehen, was Umwelt bedeutet, welche Rolle sie spielt, wie sie uns und wir sie beeinflussen
405	19	1	0
406	21	1	verstehen, wie die Umwelt mit ihren ökologischen Prozessen funktioniert
407	19	2	zu lernen, wie man mit der Umwelt am besten nachhaltig umgehen kann
408	20	2	wissen, wie man die Umwelt schützen kann, was man tun kann, um sie aufrecht zu erhalten, ihr nicht zu schaden
409	19	2	Wie man lebt und die Erde nicht verschmutzt & kaputt macht
410	21	2	0
411	19	2	Die Lehre, welche sich mit der menschlichen Umgebung beschäftigt. Diese wird versucht den Menschen nahe zu bringen.
412	30	1	Naturwissenschaft [und, oder?] Bildung über Definition, [unleserlich] und Entwicklung von unserer Welt
413	20	2	Bildung über Umwelt
414	21	2	0
415	22	2	Informationen über die Umwelt erfahren
416	19	2	wie man über die Umwelt aufgeklärt wird --> Probleme und Schwächen erkennen
417	20	2	Den Menschen lehren, was positive und was negative Einflüsse auf die Natur hat
418	23	2	siehe Punkt 1) einfach auf Umwelt bezogen
419	21	2	Das Wissen über den Stand der Umwelt, d.h. Situationsbeschreibung, Wissen über die möglichen Gefahren, Schäden, welche wir Menschen hervorrufen!
420	19	2	bewusstes Fördern von Bildung über die Umwelt
421	23	1	wie sich die Umwelt verändert
422	26	2	Wissensvermittlung über Natur und die Auswirkungen eigener Entscheidungen, Aktivitäten, Lebensstil auf die Umwelt
423	21	2	Verständnis für Umgebung erhalten
424	20	1	Lebensraum
425	24	1	0
426	22	2	0
427	21	1	Was unser Dasein für Auswirkungen auf die Umwelt hat und wie gewisse Umweltsysteme (Ökosysteme: Meer, Wald) funktionieren.
428	25	2	Umgang mit direkter & indirekter Umgebung & deren Schutz (Objekte als auch Personen)
429	21	1	Auf die Umweltaspekte aufmerksam machen
430	19	2	0
431	19	2	0
432	18	2	0
433	21	1	wie sich die Umwelt zusammensetzt, welche Aspekte wichtig sind
434	20	1	0
435	20	2	0
436	22	1	Die Umweltbildung ist das Verhalten der Menschen gegen der Natur.
437	22	2	Vermittlung v. Wissen für Bewusstsein für unsere Umwelt
438	24	1	0
439	25	1	0
440	20	2	Lehrung: was können wir machen/was machen wir falsch für die Umwelt, wie reagiert die Umwelt
441	23	1	über Zusammenhänge zwischen Umwelt und Mensch lehren
442	21	NA	0
443	20	2	Förderung des Wissens über umwlt (Kreisläufe, Wirkung d. Menschen auf die Umwelt, was passieren würde ohne Natur (Sauerstoff etc.)
444	20	1	Ein Bewusstsein für den Begriff Umwelt zu bilden
445	23	1	Bildung, die uns lehrt verantwortungsvoll mit Ressourcce umzugehen
446	21	2	die Wissensvermittlung der Umwelt
447	22	2	Verständnis für ökologische Vorgänge schaffen
448	25	2	wissen in Biologie, Chemie, Zusammenhänge zu Ökologie, Wirtschaft verstehen
449	20	1	Bildung zum Thema Umwelt (? nur Natur), alles rund um den Menschen
450	23	2	0
451	21	2	über Fakten (?) und Probleme der Umwelt hinweisen
452	20	1	Aufklärung darüber, wie man möglichst effizient die Umwelt schütze kann durch einen privaten Beitrag
453	20	1	Das Erlernen der biologischen Abläufe
454	18	2	Wissen über Umwelt (Mensch, Tier, Natur)
455	21	2	die Menschen auf Probleme, die ihr Verhalten in Bezug auf die Umwlt auslösen könnte aufmerksam machen und Lösugsansätze präsetieren
456	19	2	zu lernen umweltfreundlich zu sein
457	53	1	die Menschen sensibilisieren, dass sie eine Umwelt haben, die sie nutzen und fördern sollen astatt zu zerstören
458	20	2	0
459	21	1	Wissen, wie man das eigene Handeln auf die Umwelt wirkt und wie man wie schützen kann
460	22	1	Die Lehre um die Umwelt zu schonen
461	23	2	wie man sich verhalten sollte, um der Natur sorge zu tragen
462	24	1	0
463	21	2	Etwa das selbe wie unter Nachhaltigkeitsbildung --> die Umwelt kennen lernen und den richtigen Umgang mit ihr
464	20	2	Verständnis für Umweltschutz und atur aufbauen. Verständnis + Erkenntnis, dass wir Teil (und zwar unbedeutend kleiner) von Natur + Evolution sind
				31	15	32	94	11	145	9	15	27	41	8	0	26	33	71	51	70	33	153	8	8	14	4	2	4	1	1	2	2	7	19	58	41	22	88	190		38	97	29	162
		*	neglected for the study
			examples in the mauscript																											*	*		*								*	*	*	*
				Education	Environmental attitudes	Economical aspects	Ecological aspects	Social aspects	Environmental behavior	Environmental problems
				190	153	14	145	33	19	41					1	464
			%	40.9483	32.9741	3.01724	31.25	7.11207	4.09483	8.83621					0.01	4.64

## Sheet: 2 categories of ESD
for inter- and intra-reability			ESD statements	humans/animals/plants (=organism)	(interaction) organism and environment	ecosystem/environmental impact	environemnt/nature/habitat	world/planet earth	Ecological aspects	climate change/greenhouse effect	environment pollution and change	pollution	Environmental problems	sustainable way of life	next generation aspect	sensitization/education/social aspects	Social aspects	awareness of/responsibility for nature	conservation of resources and handling (personal)	appreciation (respect and protect nature)	environmental protection	Environmental attitudes	resources/products/sparingly using resources (impersonal)	economy/innovationen/research	Economical aspects	waste avoidance and waste seperation	enrgy and save water	consumerism	recycling	Environmental behavior	information/knowledge (transfer)	(environmetnal)education	information	lerning/understanding/transfer	Education		wron/partially wrong	no answer	repetition	no/no adequate answer	politics
ID	age	sex
1	19	1	Aufklärung zu den Theorien zum Thema Umwelt, Klimawandel und Resourcen
2	18	2	Information über Wechselwirkung zw. Mensch und Umwelt, deren negative sowie positive Beeinflussung
3	19	2	Lehre über nachhaltiges Leben, wie man Umwelt schützen kann
4	19	2	0
5	20	2	0
6	19	1	0
7	20	2	0
8	19	2	0
9	20	1	0
10	20	2	0
11	19	2	0
12	19	2	Die Lehre, wie man nachhaltig haushalten kann
13	20	2	0
14	19	2	Aufklärung über Wege nachhaltiger Produkte, Entsorgung, Alternativen zu aktuellen Situationen
15	19	1	Aufklärung über bestehende ökologische Verhältnisse, eigene Möglichkeiten, Politik und Wirtschaft
16	20	2	Umwelt
17	18	1	Die Information / Wissensvermittlung, darüber wie man dafür sorgen kann, dass die Welt "nachhaltiger" wird und Lebensräume und die Natur erhalten bleibt
18	20	2	Entwicklung, die dazu beitragen soll, den Menschen und Lebewesen in Zukunft ein Leben auf Planet Erde zu ermöglichen
19	19	2	Aufklärung über Umweltprobleme, Problemlösung
20	18	2	wichtiger Aspekt, wenn es darum geht, die Welt ein Stück besser zu machen, als man sie vorgefunden hat
21	19	2	Bildung über nachhaltige Lebensweise / umweltschonende Lebensweise
22	19	2	Ich verstehe darunter, dass jeder auf einen gewissen Niveau darüber informiert wird
23	19	2	Das man über nachhaltige Entwicklung informiert wird.
24	18	2	die Aufklärung / Wissenserwerb über Innovationensmöglichkeiten der die geringstmögliche Umweltbelastung zu Folge haben
25	21	2	Wasser sparen, Mülltrennung, Kläranlage
26	23	1	Behandlung von aktuellen Themen und Problemen, finden von Lösungen Bsp. Luftverschmutzung, Klimawandel
27	18	2	auf Umwelt achten, Entwicklung die nicht zum Nachteil der Umwelt ist
28	19	2	Materialforschung um Recycling zu verbessern, Forsche Emissionen
29	20	2	Eine "Bewegung", in der Menschen immer mehr bewusst ihre Umwelt wahrnehmen und diese auch zu schützen und zu würdigen (bezogen auf die Natur, ökologischer Fußabdruck)
30	20	1	Informationsveranstaltung zu Umweltbelastung / Resourcenschonung / Energieeffizienz, Planspiele-/ projekte
31	19	1	Erziehung in Sache Recycling, Umweltschutz
32	20	2	Aufklärung über Umweltveränderungen, Aufklärung und Möglichkeiten für nachhaltiger Lebensweise
33	18	1	Der Mensch möglichst umweltschonend erzogen wird
34	33	2	Umweltbildung, Umweltschutz
35	19	NA	Bildung für nachhaltige Entwicklung
36	19	2	Das Verstehen und Bewusstsein für die Natur entwickeln, damit sinnvoll! Verbesserung durchgeführt werden können.
37	19	2	Das die Schüler so unterrichtet werden, dass das Gelernte lange im Gedächtnis bleibt.
38	20	1	Nutzung von Resourcen, die nicht begrenzt sind (Sonne, Wind)
39	18	2	Die Aufklärung über Nachhaltigkeit
40	18	1	Wie können Lebensmittel und andere Produkte nachhaltig, d.h. umweltfreundlich hergestellt werden
41	19	1	Resourcen nachhaltig nutzen: Materialien, die recycelt werden können
42	18	2	Wissen, die Umwelt zu schützen
43	19	2	umweltorientiert
44	20	2	Recycling, Mülltrennung, Aufklärung, Infoveranstaltungen, Seminare
45	19	1	Informationsvermittlung, wie man selbst umweltschonender leben kann
46	22	1	Erziehung zur Umweltbewussten Lebensweise und Ressourcenschonender Ausrichtung
47	20	2	Aufklärung über nachhaltiges Leben für Schüler, Unterrichtsfach in der Schule?
48	20	2	Man lernt, wie man sich am besten verhält, um die Umwelt zu schonen
49	19	1	Eine schulische oder außerschulische Erziehung, die das Ziel hat, dass die zu erziehende Person respektvoll und nachhaltig mit der Umwelt umgeht
50	20	1	Aufklärung und Bildung, wie wir die Umwelt schützen können, welche Probleme in der Umwelt gerade und zukünftig sind. Wie wir besser nachhaltig leben
51	18	2	Bewusstsein für die Umwelt
52	18	2	Nachhaltigkeitsbildung -> Bewusstsein für die Umwelt
53	20	1	Verständnis für nachhaltige Ressourcen und gleichermaßen Verständnis für begrenzte Ressourcen, so wie den Gedanken an zukünfitge Generationen bei jeglichen Entscheidungen
54	20	1	Erkennen der Verantwortung gegenüber der Natur und den folgenden Generationen
55	18	2	Sparsam, bewusst und wertschätzend mit knappen Ressourcen umgehen															1	1	1		1
56	19	1	Sensibilisierung für die Auswirkungen menschlichen Handelns auf die Umwelt
57	20	2	0
58	19	2	0
59	19	2	0
60	19	2	Aufklärung im Sinne der Nachhaltigkeit
61	21	2	Aufklärung in der Schule/Uni über Nachhaltigkeit/nachhaltige Entwicklung
62	19	2	Wissen über nachhaltiges, verantwortungsvolles Leben mit Umwelt verbreiten, um für Nachhaltigkeit zu sorgen
63	23	2	Informationen/Wissensvermittlung zu Themen, wie z.B. ressourcenschonender Umgang in allen Lebensbereichen (Ernährung, Wirtschaft, Soziales, Umwelt)				1		1							1	1		1			1		1	1			1		1	2				1
64	22	1	0
65	NA	2	0
66	22	1	Nichts
67	19	1	0
68	19	2	Menschen so zu bilden, dass sie nachhaltig denken
69	20	2	Bildung über umweltfreundliches Verhalten
70	21	2	Vermittlung, wie man umweltgerecht lebt im Sinne von z.B. Mülltrennung
71	20	1	Unterricht ab dem Schulalter, wie Nachhaltigkeit von jedem umgesetzt werden kann
72	29	2	Puh ^^ Prozesse/Ergebnisse mit dauerhafter Konsequenz im Bereich der Bildung
73	24	2	Nachhaltigkeit beschäftigt sich mit Methoden des Umweltschutzes und BNE vermittelt diese Methoden?
74	23	2	Bildungsprogramm, welches für eine Entwicklung entwickelt wird, die nachhaltig wirkt
75	22	2	Das Studenten erklärt wird wie man nachhaltig leben kann
76	24	2	Unterricht in der Schule über Nachhaltigkeit und Umwelt
77	19	2	Bewusstsein für nachhaltige Entwicklung schaffen
78	22	2	Informieren & Lernen von Möglichkeiten die Umwelt nachhaltig zu schützen
79	21	2	Die Aufklärung über das nachhaltige Leben und die einfache Vereinbarkeit mit dem Alltag
80	19	2	Menschen schulen das Gut der Erde zu schützen, verantwortungsvoll damit umzugehen
81	22	2	frühe Aufklärung von Umweltproblemen und Ansätze zur Lösung
82	25	2	Verstehen, verinnerlichen & ausleben nachhaltig zu leben
83	21	2	Bildung als Allgemeinbildung durch Auseinandersetzung mit epochaltypischen Schlüsselproblemen -> Umweltfrage z.B
84	20	2	politische und schulische Bildung die umweltrelevante Themen vermitteln soll und nachhaltige Lebensweisen weitergibt
85	22	2	umweltbewusstes Handeln, Nutzung nachwachsender Rohstoffe, Schonung u . Erhaltung der Ressourcen
86	22	2	Erklären/zeigen/verständlich machen, was Nachhaltigkeit ist, welche Bereiche das betrifft und welche globale Auswirkungen es gibt
87	20	2	Informieren von Schülern über Nachhaltigkeit
88	21	2	Ressourcen gut/effizient nützen
89	22	2	Förderung der nachhaltigen Ressourcen
90	22	1	Die Bildung zu dem Themenbereich, welcher darauf zielt, dass sich die Menschheit "umweltfreundlich" entwickelt.
91	20	2	Nachhaltiges Nutzen von Ressourcen, umweltschützende Entwicklung
92	22	2	Die Bildung für spätere Generationen, dass diese nachhaltig leben.
93	21	2	Dass die Bevölkerung darüber informiert wird, was es heißt bzw. wie man nachhaltig lebt.
94	21	1	Gewissenhafter Umgang mit Ressourcen
95	22	2	Lehre + Unterrichtung darin, dass man versteht, wieso NE wichtig ist und wie man diese effizient entwickeln und fördern kann.
96	23	1	Lernen über Prozesse, Methoden und Optimierung, die Generationen übergreifen
97	21	2	0
98	21	2	0
99	26	2	0
100	22	1	Menschen ihr Bewusstsein auf eine langfristige Entwicklung lenken
101	21	2	Den Menschen beibringen, was nachhaltige Entwicklung ist, wie man sie erreicht.
102	22	2	Umweltschutz, effiziente Nutzung der vorh. Ressourcen
103	19	2	unlimitierte Schützung der Umwelt
104	23	2	Je mehr (Fach)wissen eine Person hat, desto mehr merkt sie, dass Nachhaltigkeit eine große Rolle spielt & würde diese fördern.
105	21	1	Wissensvermittlung über eine nachhaltige Entwicklung
106	23	2	Bewusstsein für nachhaltiges Handeln und Möglichkeiten fördern.
107	27	2	Wie man umweltfreundlich, langfristig lebt/forscht/…
108	23	1	Dass man für die Nachhaltigkeit steht; Raumplanung, Ausbildung der Jugendlichen in Zukunft
109	26	1	Sinnvolle Entwicklung, sodass verantwortungsvoll mit Ressourcen umgegangen wird.
110	21	2	Die Lehre, wie man vorhandene Ressourcen besser und effizienter Nutzen kann (?)
111	21	2	Ideen für eine nachhaltige Umwelt konkret umsetzen, damit die nachfolgenden Generationen davon profitieren können.
112	23	1	Forschung für nachhaltiges Leben, das von Politik und Konzernen völlig unterdrückt und verunmöglicht wird =)
113	23	2	Bildung, damit wir nachhaltig mit der Umwelt umgehen & die nächste Generation schützen
114	30	1	Es geht um die Entwicklung eines Verständnisses für endliche Ressourcen und den verantwortlichen Umgang mit ihnen.
115	20	2	Aufklärungsarbeit und Unterricht über das Themengebiet Nachhaltigkeit. Fragen wie: Wie werden wir in Zukunft leben und was müssen wir tun, um verantwortungsvoll und ewitblickend zu handeln? Welche Folgen können unser derzeitiger Lebensstil mit sich ziehen?
116	23	2	Dass man den Menschen beibringen kann, wie man (in der Zukunft) und heute Dinge entwickeln kann mit Rohstoffen, die wiederverwertbar sind.
117	20	2	Sensibilisierung auf nachhaltige Lebensweise/Handlungen
118	22	1	Bewusstseinsförderung für einen nachhaltigen Umgang mit Ressourcen
119	21	2	Man forscht Methoden zur alternativen Energiegewinnung und Entsorgung.
120	20	2	Die Entwicklung von Verbrauchsgegenständen etc. sollte aus wiederverwertbaren Materialien stattfinden, die recycelt werden können, um Umweltverschmutzung und Ressourcenverbrauch zu vermeiden.
121	22	1	Dass man lernt, wie man nachhaltig mit Ressourcen umgeht.
122	20	2	Lernende sollen mehr erfahren, wie man ressourcenschonend leben kann und wie sich diese Ideen wiederum weiterentwickeln und verbreiten lassen.
123	21	2	Umweltbildung, Erklärung des Begriffs Nachhaltigkeit, Abdecken versch. Aspekte z.B. Klimawandel, Habitatsfragmentation …
124	22	1	Wie Umwelt erhalten bleibt und nicht geschädigt wird neben technologischem Fortschritt.
125	25	2	0
126	21	1	nicht genau bekannt
127	21	2	Bildung über Umwelt
128	23	1	Nachhaltige Nutzung von Materialien
129	19	2	Die Aufklärung und Wissensweitergabe für ökologische, umweltfreundliche Entwicklung
130	21	2	Nachhaltiger Umgang mit Ressourcen im Einklang mit Natur, Mensch und unter Berücksichtigung zukünftiger Generationen
131	23	2	Klimawandel-Aufklärungen, was kann man jetzt schon tun, um die Welt bzw. deren Entwicklung zu schützen
132	26	1	CO2-Ausstoß vermindern durch neue Technologien
133	20	2	0
134	27	1	Lernen, wie man ökologisch sinnvoll handelt
135	20	2	Ausbildung, um neue Dinge zu entwickeln, die den Planeten möglichst wenig belasten und erneuerbare Ressourcen nutzen
136	19	1	Bildung als Grundlage der zukünftigen Leistungsfähigkeit einer Gesellschaft
137	22	1	Ressourcen nachhaltig, sprich keine Abnahme der Ressourcen, nutzen. Bsp. Wasser, Nahrung, Holz
138	20	2	?
139	22	2	Dass man sich Auswirkungen in der Umwelt bewusst ist, wenn neue Techniken entwickelt werden, die im Alltag gebräuchlich werden sollen.
140	21	1	Wichtigkeit des Faktes, dass bestimmte Ressourcen nur begrenzt verfügbar sind und trotz temporärem Mehraufwand auf nachhaltige Ressourcen gesetzt werden soll. Was man als Individuum für Nachhaltigkeit tun kann.
141	21	2	0
142	21	2	0
143	21	1	0
144	22	2	0
145	20	1	BNE = Förderung von erneuerbaren Ressourcen und Schöhnung (Schonung??) der Ressourcen
146	20	2	nichts
147	26	2	Lernende sollen etwas über den nachhaltigen Umgang mit Ressourcen lernen
148	22	1	Die Lernenden über Nachhaltigkeit informieren, sie vlt. Aktiv in Projekte einzubeziehen, welche die Nachhaltigkeit unterstützen. Bewusstsein für die Umwelt vermitteln.
149	21	2	Schutz der Umwelt, Wirtschaft ohne der Umwelt zu schaden
150	21	1	Entwicklung, welche eine lange Wirkung beibehält
151	21	1	0
152	22	2	Bei der Bevölkerung ein Bewusstsein für Nachhaltigkeit zu generieren. Insbesondere in der Forschung für zukünftige Techniken.
153	21	1	neue Technologien, die umweltschonender sind
154	35	1	schöne Idee
155	19	2	umweltbewusstes Entwickeln
156	21	2	Die Lehre für die Entwicklung nachhaltiger Produkte oder Techniken.
157	23	1	Bildung, um Ressourcenverbrauch zu senken
158	23	2	dass Kinder schon in der Schule auf Nachhaltigkeit aufmerksam gemacht werden
159	22	2	0
160	19	2	0
161	34	1	Lehre, um den persönlichen/globalen/allgemeinen Verbrauch für eine nachhaltige Entwicklung zu fördern
162	24	2	Aufklärung, Förderung für/von nachwachsende Ressourcen, angemessener Konsum
163	22	2	Klärung was ist nachhaltig? Menschen motivieren, ihre alltäglichen Routinen/Konsumverhalten zu hinterfragen. Menschen zum Nachdenken über "größere Zusammenhänge" bewegen, z.B. Gerechtigkeit (inter-/intragenerational), ökolog., ökonom., politische Zusammenhänge
164	21	2	Dass Schüler_innen lernen, wie sie in ihrem Alltag, Berufsleben usw. nachhaltiger sein können & welche Maßnahmen wir als Gesellschaft für mehr Nachhaltigkeit treffen können.
165	39	1	0
166	21	1	Effizienz verbessern, um Nachhaltigkeit zu fördern
167	22	2	nachhaltige Entwicklung --> Entwicklung von Produkten, sodass möglichst wenig Abfall/Schadstoffe entstehen; Bildung: Informieren, Ausbildungskurse …
168	19	1	gar nichts
169	22	2	Umweltschutz, Ressourcen nutzen, Natur
170	22	2	Themengebiete der nachhaltigen Entwicklung in Unterricht & Bildung eingebettet
171	28	1	Sensibilisierung: Konsumverhalten (Verkehr, Ernährung, Kleidung, Abfall); Treibhauseffekt: Folgen/Ursachen
172	24	2	Menschen lehren, ressourcenschonend zu leben
173	21	2	einen sorgsamen Umgang mit der Umwelt, dass unsere Kinder und Kindeskinder dieselben Entscheidungschancen in der Ressourcennutzung haben wie wir.
174	23	2	Entwicklungen, welche zum sorgsamen Umgang mit Ressourcen führen. BNE --> Die Bildung über Wege dorthin.
175	23	1	Bildung der SuS in nachhaltigem Verhalten. Beispiele können sowohl Ernährung als auch Themen wie Raumplanung sein.
176	24	2	Aufklärung der SuS über Umweltschutz und nachhaltigen Lebensstil --> für bewussteres Konsumationverhalten
177	40	2	Es wird gezeigt, wie wir vernünftiger mit unserer Umwelt umgehen können.
178	22	2	Sensibilisierung auf sorgfältigen Umgang mit der Natur, Umwelt
179	23	2	Entwicklung heißt für mich Veränderungen, eher ins Positive. Nachhaltig bedeutet auf die Dauer, also nicht nur kurzfristig. Beides zusammen: Eine (positive) Veränderung, deren Effekte auf lange Zeit wirken.
180	23	1	Vermittlung von Wissen über Umweltschutz, Vorleben (als Lehrperson) von Konsum nachhaltiger Produkte usw.
181	29	2	Unterrichtsgefäss [?] zu Themen wie Umweltschutz, nachhaltiger Umgang mit Ressourcen der Erde (Nahrung) …
182	19	1	Informationsweitergabe für nachhaltige Entwicklung
183	20	1	Ein Bildungskonzept, welches das Umweltbewusstsein fördert, Im Sinne vom nicht Verletzen oder fördern der Umwelt (Wald, Ökosysteme etc.)
184	21	1	0
185	18	2	Erlernen, wie man bewusst (also nachhaltig) mit der Umwelt umgeht (Wechselwirkung Mensch-Umwelt)
186	18	2	0
187	23	1	Den Schülern die nachhaltige Entwicklung schmackhaft machen.
188	21	1	Recycling
189	20	1	Schulbildung, die nachhaltigen Umgang mit der Umwelt lehren soll
190	21	1	Bildung, die sich langfristig engagiert, nach vorne blickt, um den Planeten zu retten
191	21	2	Produkte herstellen, die man recyceln kann
192	20	1	mehr Bezug auf Ökologie, statt bloß auf Ökonomie
193	19	2	Fokus liegt auf der Aufklärung zum Thema Naturschutz/Umwelt
194	19	1	Ich kenne nicht so mit diesen Fachtermini aus
195	20	1	umweltfreundlicher Fortschritt ?
196	19	1	verantwortungsvoller Umgang mit Ressourcen, Manpower und Raum (Natur)
197	26	2	(Allgemein-)Bildung bezüglich Einflüssen von Mensch, Technik, etc. auf die Umwelt und deren Nachhaltigkeit
198	20	1	Eine Entwicklung der Infrastrukturen und Gesellschaft eines Ortes, das eben nachhaltig gegenüber
199	20	2	0
200	20	2	Unterrichtung über Maßnahmen, um den Menschen Umweltschutz & Nachhaltigkeit beizubringen
201	20	1	Bildung für eine Zukunft, in der es möglich sein sollte, die gleichen Möglichkeiten (in welchem Bereich auch immer) zu haben wie heute
202	19	1	weiß es wirklich nicht, Muttersprache französisch, sorry
203	21	1	noch nie gehört
204	23	1	0
205	21	2	Dass man sich über z.B. nachhaltige Ressourcen informiert, Ideen für Umweltschutz/Entwicklung sammelt oder Entwicklungsmethoden kennenlernt.
206	20	2	0
207	21	2	0
208	22	2	0
209	20	2	Entwicklung von "Sachen", welche erneuerbar sind
210	25	1	Wissen über den zusammen Arbeit mit der Natur; Die Umwelt nicht zu belasten/weniger zu belasten
211	20	1	Nachhaltigkeit lernen und fördern
212	26	2	das ökologische Bewusstsein zu fördern; Präventionsmaßnahmen
213	21	2	Darunter verstehe ich, dass Menschen aufgeklärt werden, was genau nachhaltig ist & wie man nachhaltig leben kann.
214	20	2	lernen, was wir tun können, um unsere Erde zu erhalten und für folgende Generationen zu erhalten					1	1						1		1			1		1												1	1
215	20	1	Gewissen schaffen für Probleme/Konfliktpunkte im Bezug auf Klimawandel & nachhaltigen Konsum & [unleserlich] und neue Entwicklungen ermöglichen
216	23	1	Wenn gewährleistet ist, dass die Umwelt ihre Funktion trotz der Entwicklung aufrechterhalten kann bzw. die Ökosystemdienstleistungen erhalten bleiben.
217	21	1	0
218	20	2	Ein Verständnis dafür zu entwickeln, was wir oder wie wir unsere Zukunft im Bezug auf Ressourcen und Natur gestalten können
219	19	1	Aufzuzeigen, wie nachhaltige Ernährung + Lebensstil funktioniert und was man damit erreichen kann
220	21	1	In sich schon eine nachhaltige Idee! Fördern von nachhaltigem Denken, was heutzutage sehr fehlt
221	26	1	schau auf die Zukunft
222	24	2	0
223	30	2	regional, biologisch, wirtschaftlich
224	22	2	erneuerbare Energie, Tierarten vor dem Aussterben zu schützen, Nahrungsverteilung und -forschung
225	20	2	Lehre für eine umwelt- und ressourcenschonenende Entwicklung
226	21	2	Dass man nachhaltig leben kann und weiß, wie man die Umwelt und Natur behandeln sollte. Und wie unser Verhalten die Zukunft der Natur beeinflusst.
227	19	2	umweltschonende und -fördernde Maßnahmen
228	19	2	0
229	19	2	Innovation, neue Methode
230	26	2	Dass man zur Umwelt Sorge trägt z.B. indem man versucht, so wenig wie möglich Abfall zu produzieren --> z.B. einkaufen ohne Plastiksäcke, Sparlampen …
231	21	1	für nächste Generation
232	25	2	Den Begriff habe ich so noch nie gehört. Vorstellung davon habe ich daher nur vage. Die Bevölkerung darauf aufmerksam, zu spezialisieren, wie entscheidend Nachhaltigkeit im Alltag für jeden Einzelnen in seinem Verhalten sein sollte!
233	19	2	Nachhaltige Entwicklung steht für eine möglichst langfristige & umweltschonende Entwicklung, die sozial (gesellschaftlich), ökonomisch & ökologisch vertretbar ist.
234	21	2	nachhaltig produzierte Produkte fördern
235	21	2	zertifizierte Bio-Betriebe, pro Natura; Der Umwelt genug/so viel zurückgeben wie man von ihr nimmt. Ohne Pestizide/Chemikalien
236	20	2	Umweltprävention und Aufklärungskampagnen im Rahmen von ökologischen Problemen (Verschmutzung der Weltmeere, Klimaerwärmung, etc.)
237	20	2	0
238	21	2	eine Gruppe von Personen, die für nachhaltige Entwicklung sorgen
239	19	2	versuchen, der Erde am wenigsten zu schaden, damit die Zukunft schöner ist
240	21	1	Entwicklungshilfe in Entwicklungsländer, die Menschen dort nicht auf Hilfe abhängig macht, sondern hilft, ein eigenständiges/unabhängiges Leben aufzubauen.
241	20	2	Die Vermittlung von nachhaltiger Entwicklung der Umwelt an die Menschen
242	21	1	Durch Forschung und Innovation bessere Produkte zu entwickeln (wiederverwendbar, robuster etc.)
243	19	1	Aufklärung über Natur, Umwelt, nachhaltige Ressourcen
244	22	2	effizienter Ressourcengebrauch
245	19	1	Die Unterrichtung für eine Lebensweise, die auch langfristig für alle Personen rentabel ist
246	19	2	keine Ahnung
247	20	2	0
248	22	2	Man erfährt, wie man gut & vor allem ohne viel Abfall der Umwelt gut sorgen kann
249	21	2	Dass man lernt, wie man sich verhalten kann, damit es auch nachhaltig ist. Nachhaltig = nächsten Generationen können Umwelt/Ressourcen noch genau so nützen wie wir heute. Nachhaltig = nichts ausrotten, wiederverwenden, nicht verschwenden
250	21	2	0
251	20	2	Die Menschen aufzuklären bezüglich ihrem schädlichen Verhalten gegenüber der Umwelt
252	20	1	Unseren Planeten so wenig wie möglich zu schädigen, um noch lange gut leben zu können
253	24	1	positive Entwicklung für folgende Generationen in verschiedenen Sektoren
254	21	2	Aufklärung über Umwelt, Natur, nachhaltige Ressourcen
255	19	2	Forschung und Schulung von Jungen bezüglich Nachhaltigkeit
256	20	2	In der Schule wird nachhaltige Entwicklung durchgenommen
257	23	2	Ausbildung, wie später unsere Erde vom Menschen "gerettet" wird
258	20	2	Nachhaltigkeit
259	20	2	Die Förderung junger Leute, um das Wissen in der Umwelt und Recycling zu stärken
260	19	2	Man lernt, wie man nachhaltig leben kann, und wie sich die Nachhaltigkeit entwickelt hat
261	23	2	Bildung, die einen bewussten Umgang mit der Umwelt fördert und aktuelle Problematiken bespricht
262	20	2	Worauf man achten muss, damit unsere Umwelt auch in Zukunft nicht schlechter wird
263	20	1	Aufklärung für langfristig sinnvolle Investitionen
264	18	2	Dass jeder Mensch auf der Welt die gleichen Chancen auf Bildung hat und somit unterentwickelte Länder sich besser entwickeln können.
265	21	1	Den SuS beibringen, zur Umwelt Sorge zu tragen, nicht rücksichtslos wirtschaftlich vorgehen. --> Charta der geographischen Erziehung
266	20	1	keine Ahnung
267	18	1	Unter nachhaltige Entwicklung versteht man, dass es immer mehr Leute auf dieser Welt gibt, und es wird immer schwieriger, alle zu ernähren.
268	19	2	0
269	20	2	0
270	22	2	sich so verhalten, sodass unsere zukünftige Generation auf kene grundlegenden Bedürfnisse verzichten muss
271	22	2	Ich weiß nicht, was damit gemeint ist
272	19	2	Das Lernen, wie man möglichst effizient und umweltschonend Dinge entwickelt.
273	22	2	0
274	19	2	nicht viel
275	19	2	Recycling
276	19	2	Recycling
277	21	2	umweltfreundliche Methoden entwicklen
278	20	2	umweltfreundliche Produktion, ressourcensparend
279	22	2	umweltfreundliches Verhalten aufklären in Schule über Foodwaste, Abfalltrennung usw.
280	19	2	0
281	20	1	Studiengang bzw. Lehrgang, in dem der nachhaltige Umgang mit Ressourcen gelernt wird. Stichwort: 1 Fußabdruck der Erde (ökologischer Fußabdruck)
282	18	2	0
283	29	2	nichts
284	21	1	nichts
285	20	2	evtl. ein Lehrgang?
286	21	2	Entwicklung für noch nicht entwickelte Länder
287	19	2	Eine Ausbildung, die sich mit umweltschonenden Entwicklungsplänen beschäftigt
288	19	2	keine Ahnung (ich bin nicht-deutschsprachige)
289	20	2	0
290	18	1	Der Allgemeinheit die Wichtigkeit und das Verständnis für eine nachhaltige und umweltbewusste Entwicklung näherbringen und sie allenfalls zum Umdenken bewegen.
291	18	2	Wir sollten unsere Entwicklung so anpassen, dass unsere Nachkommen und die Welt möglichst wenige negative Konsequenzen davon trägt.
292	21	2	0
293	20	2	Ausbildungen beinhalten neueste & nachhaltigste Verfahren
294	20	2	dass nachhaltig entwickelt wird
295	20	2	0
296	NA	2	0
297	19	2	Lehre über die Umwelt
298	22	2	Umweltschonende Methoden/Geräte entwickeln
299	22	2	bio, Umweltschutz etc. beibringen, die Wichtigkeit deutlich machen, Lösungen & Probleme aufzeigen
300	20	2	Den Menschen näherbringen, wie man nachhaltig oder auf kleinem Fuß lebt und was die Auswirkungen sind.
301	23	2	0
302	19	2	Die Leute aufklären über Umweltfragen, die in den kommenden Jahren wichtig sind oder eine Herausforderung darstellen.
303	23	1	Nicht viel… Stelle mir vor, dass es darum geht, Schülern eine nachhaltige & vorausdenkende Lebensweise beizubringen und einem ggf. die Vorteile dessen aufzuzeigen
304	24	1	Bildung zur Forschung für nachhaltige Energie (z.B. Solarenergie), Herstellung, Ressourcenverbrauch, Recycling, etc.
305	21	1	keine Verschmutzung, nachwachsende Ressourcen
306	20	2	0
307	21	2	Zeigen/Unterrichten, wie man umweltfreundlich produzieren kann
308	21	1	nichts
309	22	2	Technische Erneuerungen, die umweltschonend sind
310	20	2	Bewusstsein schaffen für die Gesellschaft, wie man ökologischer und nachhaltiger leben kann/zu wissen, was für die Umwelt gut und schlecht ist
311	23	1	Industrie/Dienstleister für Nachhaltigkeit motivieren/anhalten/ausbilden
312	22	1	wenn Ressourcen so genützt werden, dass diese zeitnah wieder wachsen
313	22	2	0
314	21	2	0
315	20	2	0
316	22	2	Fortschritt in allen Ebenen zur Verbesserung der Lebensqualität unter schonender Verwendung der natürlichen Ressourcen
317	23	1	wie man sich entwickelt, sei es politisch, Industrien
318	21	2	Studium/Schule um zu lernen, wie man Nachhaltigkeit fördern kann
319	22	2	in Zukunft Ressourcen so genutzt werden, dass sie erhalten bleiben
320	22	2	0
321	22	1	0
322	20	1	0
323	21	2	0
324	21	1	fast nichts (Fremdsprache)
325	21	1	das Lehren, was unsere Tätigkeiten der Umwelt antun; und wie wir diese Ausbeute verringern können
326	23	1	Produktion ohne größere bzw. längerfristige Konsequenzen für die Umwelt. Sinnvolle Verwendung der Ressourcen
327	20	2	0
328	22	2	Schutz der Nachhaltigkeit
329	22	2	Informierung über Klimawandel, Alternativen zu fossilen Energieträgern, Möglichkeiten Privatperson zur Nachhaltigkeit
330	20	2	bewusster Umgang mit Ernährung, Stromgewinnung, etc.
331	22	2	Umwelt, Nachhaltigkeit, Umweltschutz, erneuerbare Energien
332	20	1	0
333	21	2	ist zu viel (Fremdsprache, ich verstehe nicht gut die Fragen)
334	21	2	0
335	21	2	0
336	22	1	mir fehlt der Kontext
337	21	2	Dass unser Planet noch lange in einem gesunden Maße bestehen kann, ohne dass er komplett vom Mensch zerstört wird
338	31	2	zukunftsorientiert, immer in übergreifende Generationen
339	23	2	umweltfreundliche, verbesserte Entwicklungen jeglicher Art
340	25	2	erneuerbare Energien, Recycling
341	22	2	dient zur Umweltverbesserung
342	21	2	Methoden zur Verbesserung der Umwelt (z.B. weniger Schadstoffausstoß in Industrien)
343	21	2	Methoden zur Verbesserung der Umwelt (z.B. weniger Schadstoffausstoß in Industrien, Abfalltrennung an öffentlichen Plätzen & Institutionen verbessern, Recycling optimieren)
344	21	2	Unterricht innerhalb der Schule oä., der für umweltbewusste Lebensweise sensibilisiert
345	20	2	Dass man lernt, wie man umweltfreundlich/energiesparend lebt. Dass man die natürlichen Ressourcen intensiver/besser nutzt.
346	22	2	Jemanden ausbilden nachhaltig zu sein
347	20	2	keine Ahnung
348	23	2	0
349	23	2	Wer sich bilder, der geht mit seiner Umwelt besser um.
350	21	2	dass die Ressourcen nicht ausgehen, dafür müssen die Menschen gut informiert werden
351	21	2	Die Informierung der Bevölkerung über Folgen des Klimawandels und der Bildung darüber wie man sorgfältiger (nachhaltiger) mit der Umwelt umgehen kann.
352	20	2	0
353	20	2	0
354	20	2	0
355	19	2	0
356	20	2	Die Bildung wirkt sich nachhaltig auf die Entwicklung aus. Also dass die Bildung auch eine positive Auswirkung hat.
357	21	2	0
358	20	1	Entwicklung, die die Umwelt so wenig wie möglich schädigt
359	20	2	Dass man versucht, unseren Alltag umweltfreundlicher zu gestalten.
360	22	1	Verbesserung von benutzten Techniken der Industrien, welche die Umwelt möglichst schonen
361	22	1	nachhaltige Entwicklung in der Schule lernen
362	22	1	Das, was man über Umweltschutz lernt
363	20	2	Den Menschen über Nachhaltigkeit aufklären
364	22	2	solar,
365	22	2	Erlernen von Methoden, die es uns ermöglichen, besser und langfristiger mit unseren Ressourcen umzugehen
366	22	1	Recycling, Lehre in Umweltbewusstsein, Einblicke in Schlachtbetriebe, Nahrungsherstellung etc. (Lehrvideos z.B. in Geounterricht)
367	20	1	Sensibilisierung, dass Ressourcen nicht unbegrenzt sind und dass es nötig ist, eine Wirtschaft zu haben, die diese so nutzt, dass Ressourcen auch in 100, 150 oder mehr Jahren noch in gleichem Maß zur Verfügung stehen und die Umwelt nicht zerstört wird.
368	20	2	Ausbildung über etwas, was in Zukunft funktioniert und Ressourcen nicht aufbraucht
369	25	2	0
370	20	2	Den Menschen beibringen, dass Ressourcen begrenzt sind und wir nur so viel verbrauchen sollten, wie wir auch produzieren können	1					1					1			1		1			1	1		1									1	1
371	19	2	Menschen zu sensibilisieren, dass nachhaltig produziert wird
372	20	2	Umweltschutz lernen
373	21	2	Aufmerksam machen auf Probleme & wie sie langfristig anzupacken
374	20	2	erneuerbare Energie, langfristige Forstwirtschaft, Recycling
375	21	1	erneuerbare Energien, Recycling, langfristige [unleserlich]wirtschaft etc.
376	21	1	Das Wissen & Bewusstsein zu schaffen, was nachhaltig ist
377	21	2	Wissen schaffen, was nachhaltig ist
378	20	2	Herstellung von Produkten/Konsumgütern unter Berücksichtigung der Natur und Umwelt --> ohne die Natur zu schaden
379	20	2	Sachen verbessern, um die Umwelt in Sachen Klimaerwärmung zu schonen
380	20	2	Leute werden geschult, um mehr Sorge zu unserer Natur zu geben, wofür die Nachhaltigkeit im Vordergrund steht.
381	21	2	Firmen zu "unterrichten", wie man nachhaltig produziert & neue Produkte entwickelt (frei geraten)
382	27	1	Die Lehre für den nachhaltigen Umgang mit Ressourcen
383	30	1	0
384	28	1	ökologische Themen über Klimawandel, öko. Fußabdruck, Artenvielfalt, fossile Ressourcen etc.
385	29	1	Verständnis der Leute für Nachhaltigkeit und Ökologie
386	19	1	nachhaltig denkend die Welt entwickeln
387	19	1	0
388	19	1	Umwelt zu schützen, Energieeffizienz
389	22	1	nachhaltige Technologien entwickeln und an kommende Generationen vermitteln
390	20	1	nachhaltiger Städtebau/Häuserbau/Autobau
391	21	1	0
392	19	1	Ressourcen Verwendung, Bildung darauf fokussieren, sodass die neuen Generationen wissen, wie sie im Bezug auf ihre Umwelt handeln sollen
393	19	1	Effizienter Ressourceneinsatz, umweltfreundliches Verhalten
394	19	1	effiziente und naturschonende Weiterentwicklung momentaner Systeme
395	21	1	sodass man mit den Ressourcen schonend umgeht
396	21	2	Bildung über die Umwelt und die Zukunft
397	23	2	Dass Ressourcen nicht verschwenderisch sondern nachhaltig genutzt werden
398	19	1	regenerative Ressourcen
399	19	2	0
400	19	2	0
401	20	2	Was man heute machen kann, damit es später und längerfristig gut ist/bleibt
402	24	2	dass man zukunftsorientiert entwickelt
403	18	2	Lehre über einen verantwortungsvollen Umgang mit Ressourcen
404	18	2	0
405	19	1	0
406	21	1	Grundlagen, die der nächsten Generation weitergegeben werden, damit sich weitere Generationen entwickeln können
407	19	2	"Aufklärung" nach richtigem Verhalten, dass die nächsten Generationen auch noch etwas davon haben
408	20	2	Verbesserung der Nachhaltigkeit, Schonung von natürlichen Ressourcen
409	19	2	Ressourcen effizient ausschöpfen (auch Wissen), um effiziente Ergebnisse zu erreichen und Ressourcen so lange wie möglich zu erhalten
410	21	2	Entwicklung, welche auch in Jahren noch funktionieren wird & die Natur nicht zu stark beeinträchtigt
411	19	2	Die Lehre über die Ressourcenknappheit und Ernährungsvielfalt, welche man sorgfältig nutzen sollte und nicht verschwenderisch damit umgehen sollte
412	30	1	Grünökonomie und Kopie von Natursystem ins Produktionsystem
413	20	2	0
414	21	2	0
415	22	2	Ideologie
416	19	2	wie man längerfristig die Probleme lösen kann (z.B. Erdölknappheit umgehen etc.)
417	20	2	Die Lehre von zukünftigen Projekten, Systemen, etc. mit dem Aspekt der Langlebigkeit und auf ressourcenschonendem Weg.
418	23	2	Kurse und Ausbildungszweige, die sich mit der Nachhaltigkeit beschäftigen private Personen und Unternehmenssicht
419	21	2	Das Wissen, wie die Bevölkerung produzieren kann, damit weniger Umwelt übernutzt und zerstört wird.
420	19	2	0
421	23	1	Dass man sorgfältig mit den knappen Ressourcen umgeht
422	26	2	keine Ahnung, falls es dieses Projekt gibt. --> Bildung an und um Bildungsstätten, um Bewusstsein zu schaffen und Wege aufzuzeigen, wie Entwicklung auch nachhaltig möglich ist.
423	21	2	Umgang mit Natur, um diese langfristig nachhaltig zu schützen
424	20	1	Energien, Umwelt
425	24	1	Fokus auf effizientere Produktion, Schonung natürlicher Ressourcen und dder Umwelt für die Nachwelt
426	22	2	0
427	21	1	zu wissen, was unser Lebensstandard für Narben in der Natur verursacht und innovative Lösungsansätze für diese Probleme zu entwickeln
428	25	2	bedachter Umgang mit Ressourcen/Konsum
429	21	1	Die Bevölkerung sensibilisieren für den sorgfältigen und sparsamen Umgang mit Ressourcen
430	19	2	umweltbewusst handeln
431	19	2	0
432	18	2	0
433	21	1	Der Unterricht, damit man versteht, wie Entwicklung sein sollte, damit die nachfolgende Generation die gleiche/ähnliche Natur antreffen kann.
434	20	1	0
435	20	2	0
436	22	1	Was wir machen müssen, um unsere Welt zu retten
437	22	2	nachhaltigen Umgang vermitteln
438	24	1	0
439	25	1	0
440	20	2	Ökonomie, Sozial (das Wichtigste), Umwelt
441	23	1	Leute bilden, damit sie ihre Lebensumstände selbstständig und nachhaltig verbessern können, ökologisch/ökonomisch
442	21	NA	Ein Studium oder eine Ausbildung, bei dem/der man sich Gedanken darüber macht, wie sich ein Land nachhaltig (also auf Dauer und umweltfreundlich) entwickeln kann
443	20	2	Förderung des Wissens über Nachhaltigkeit
444	20	1	0
445	23	1	Bildung, die uns lehrt verantwortungsvoll mit Ressourcce umzugehen
446	21	2	Die Vermittlung von Anfertigungen von nachhaltigen Produkten. Nachhaltige Rohstoffe verwenden
447	22	2	0
448	25	2	wissen vermitteln über Umwelt, Ökologie, Naturschutz, Nachhaltigkeit in der Ökonomie
449	20	1	Aufklärung ? Bildung für Umweltschutz und so
450	23	2	Menschen werden azu ausgebildet selbst nachhaltig zu handeln
451	21	2	Dass Umweltthemen (aktuelle und historische) in den Untericht als ? oder ? vermittelt werden
452	20	1	Aufklärung darüber, wie man möglichst effizient die Umwelt schütze kann durch einen privaten Beitrag
453	20	1	Eine für Mensch und Umwelt gut verträgliche und nachhaltige Entwicklung
454	18	2	Vermittlung für Wissen, wie man die Welt für die Zukunft laganhaltend entwickeln kann
455	21	2	Vermittlung von schonendem Umgang mit Resourchen, sodass der Einfluss auf die Natur (Ökosystem etc.) sinkt und diese erhalten bleibt, anstatt ach und ach zerstört/gestört wird
456	19	2	lernen umweltfreundlich zu sein
457	53	1	alles sollte irgendwie nachhaltig sein, dann ist es toll
458	20	2	Bewusstsein für die Umwelt/Auswirkungen unseres Verhalten auf die Umwelt zu entwickeln, resp. Strategien zur Anpassung zu entwickeln
459	21	1	Wissen, wie sich die Menschheit entwickeln kann, ohne die Nachhaltigkeit aus den Augen zu verlieren
460	22	1	0
461	23	2	dass sich die Wirtschaft nachhaltig entwickelt. Auf die Zukunft.
462	24	1	0
463	21	2	Eine Bildung, die lernt, wie man die Umwelt "behandelt" & was unser Verhalten für einen Einfluss auf die umwelt hat. Darunter verstehe ich ich eine Entwicklung, die das Leben der zukünftigen Generationen nicht beschränkt.
464	20	2	das ist doch das problem am Trendwort Nachhaltigkeit; dass es einfach für alles stehen kann. Politik, Naturwissenschaften, Gesellschaft etc.
				25	5	10	71	15	97	12	9	24	34	40	23	50	95	45	36	18	29	111	44	76	98	11	9	22	16	49	39	72	34	38	164		35	109	9	153	5
		*	neglected for the study
			examples in the mauscript																																		*	*	*	*	*
				Education	Environmental attitudes	Economical aspects	Ecological aspects	Social aspects	Environmental behavior	Environmental problems
				164	111	98	97	95	49	34					1	464
			%	35.3448	23.9224	21.1207	20.9052	20.4741	10.5603	7.32759					0.01	4.64

## Sheet: 3 categories of EE expectations
				Ecological aspects													environmental problems																					Social aspects					Environmental attitudes
			EE expectation statements	animal/wild animal	wilderness	natural ethics /philosophy	plants	ecosystem /ecology /interrelations	habitat	forest	sea	water	coastal areas/dunes	local flora	agriculture/monoculture		endangered animal and plant species	extinction of species	invasive species	clearing of rain forests	overfishing	ecological destruction	Red List	anthrophogen	environment pollution and change	global warming	global change	melting of the poles	global connections	natural disasters	water pollution	water shortage	ozone hole	carbon dioxide	nuclear energy	harmful gases into the atmosphere		conserving resources	contact with the culture of other countries	family	education		environment protection	nature conservation	marine protection	species protection	climate protection	protection of the (rain)forest	awareness
ID	age	sex
1	19	1	Ob der Klimawandel wirkich vom Menschen herbeigeführt wird oder nicht
2	18	2	Elektroantriebe als Verbersserung ddf. Fossile Brenstoffe, pharmazeutische Verwendung
3	19	2	0
4	19	2	Klimawandel, Schutz bedrohter Tierarten
5	20	2	0
6	19	1	0
7	20	2	nicht mehr, sondern leichte zugängliche Informationen (z.B. Zeitunge, TV, Umweltorgansiationen
8	19	2	Klimaerwärmung
9	20	1	Wildis
10	20	2	alles
11	19	2	0
12	19	2	Was man tun kann, um die Umwelt besser zu schützen
13	20	2	0
14	19	2	nahrungsmittelproduktion + Heimische Flora
15	19	1	0
16	20	2	was der Klimawandel bedeutet, Bedeutung der Natur, gefährdete Tier- und Pflanzenarten
17	18	1	Mikroplastik, Weltraumschrott
18	20	2	reelle Aussagen über den Klimawandel, Natrukatastrophen etc. --> keine von den Medien verpfuschten Aussagen
19	19	2	CO2 Ausstoß, Umweltverschmutzung durch Plastik
20	18	2	0
21	19	2	0
22	19	2	0
23	19	2	0
24	18	2	0
25	21	2	Ökosysteme
26	23	1	Naturethik --> neues Bewusstsein, uns gehört die Natur nicht - wir sind ein Teil davon
27	18	2	verbringe zu wenig Zeit mit dieser Thematik
28	19	2	Forschung CO2 Emissionen
29	20	2	Einluss des Menschen, Artenschutz
30	20	1	Müllrecycling, Müllvermeidung, Wassersparen, Energieeffizienz
31	19	1	Nachhaltigkeit
32	20	2	Vorteile vegane / vegetarische Lebensweise, Möglichkeiten zum eigenen persönlichen Beitrag
33	18	1	zu allem, das ist immerhin ein wichtiger Teil meines Lebens
34	33	2	alles
35	19	NA	alle Themengebiete
36	19	2	0
37	19	2	was tun gegen den Klimawandel
38	20	1	0
39	18	2	zu den Tieren und ihren Lebensräume
40	18	1	0
41	19	1	0
42	18	2	0
43	19	2	Politik
44	20	2	Wasser, Ökosysteme, Plastikverbrauch -Beseitigung - wie kann ich es verringern
45	19	1	0
46	22	1	Artensterben, Naturschutz der Politik
47	20	2	Klimawandel
48	20	2	0
49	19	1	Was wir dafür machen können
50	20	1	0
51	18	2	Nachhaltigkeit
52	18	2	0
53	20	1	Alle
54	20	1	Eigenschaften von Meeresströmungen und die Auswirkungen bei Salz-/Wärmeänderung etc.
55	18	2	0
56	19	1	0
57	20	2	Globale Erwärmung -> Leuten müssen die Augen geöffnet werden
58	19	2	Wie verschiedene Länder mit den Problemen umgehen
59	19	2	Politik
60	19	2	Fleischproduktion
61	21	2	Müllvermeidung/Entsorgung
62	19	2	Umweltschutz
63	23	2	0
64	22	1	zu keinem
65	NA	2	0
66	22	1	0
67	19	1	0
68	19	2	Erhaltung des Waldes/Natur allgemein
69	20	2	zu ALLEN Maßnahmen des Umweltschutzes
70	21	2	Meeresschutz
71	20	1	Müll und Energieverbrau, -nutzen, -produktion, Umweltschäden
72	29	2	PLASTIKVERBRAUCH REDUZIEREN
73	24	2	Wie Ernährung zum Umweltschutz beitragen kann
74	23	2	Klimaschutz, Erderwärmung
75	22	2	Was passiert wenn die Pole schmelzen
76	24	2	Nachhaltigkeit !
77	19	2	individuelle Möglichkeiten die Umwelt zu schonen
78	22	2	Was kann ich genau tun, um mich für meine Umwelt einzusetzen?
79	21	2	mehr Bedachtheit im Alltag ^^
80	19	2	Philosophie im Thema
81	22	2	Energieverbrauch
82	25	2	Verbrauch, Verpackungsindustrie, zu (Plastik) alternativen ?
83	21	2	Auswirkungen, Möglichkeiten in alltäglichen Situationen
84	20	2	Alternative Energien
85	22	2	Verbesserung von konkreten Verhaltensweisen
86	22	2	0
87	20	2	Die Konsequenzen der Umweltnutzung
88	21	2	Strom sparen
89	22	2	Umgang mit nachhaltigen Ressourcen; Wildtieraufklärung
90	22	1	0
91	20	2	zu allen! Elektroautos: Woher soll der ganze Strom kommen? Da Kernkraftwerke ja abgeschaltet werden sollen.
92	22	2	0
93	21	2	0
94	21	1	Ök. Fußabdruck verringern
95	22	2	Zu allen
96	23	1	0
97	21	2	0
98	21	2	0
99	26	2	0
100	22	1	Meer
101	21	2	Massenaussterben und wer dafür verantwortlich ist
102	22	2	Ernährung mit den einheimischen Ressourcen
103	19	2	Tiere, Pflanzen, nachhaltig sein
104	23	2	Schutz der Regenwälder, Wasserknappheit, Zerstörung ökologischer Nischen, welche Tierarten sind auf der Liste der bedrohten Arten… Zu praktisch allen Themen sollte es mehr Informationen geben, welche auf die Breite der Gesellschaft zielen.
105	21	1	0
106	23	2	0
107	27	2	?
108	23	1	0
109	26	1	0
110	21	2	0
111	21	2	Erderwärmung
112	23	1	0
113	23	2	0
114	30	1	Klimawandel und Gegenmaßnahmen gegen diesen
115	20	2	0
116	23	2	0
117	20	2	human impact
118	22	1	0
119	21	2	0
120	20	2	0
121	22	1	0
122	20	2	erneuerbare Energien
123	21	2	invasive Tiere/Pflanzen
124	22	1	Gentech und Umwelt
125	25	2	0
126	21	1	0
127	21	2	0
128	23	1	0
129	19	2	Umweltschutz
130	21	2	Was ich konkret tun kann, um die Umwelt zu schützen
131	23	2	Abfallentsorgung, Wasserverbrauch
132	26	1	Globale Zusammenhänge und Zerstörung der eigenen Nische
133	20	2	Klimawandel
134	27	1	Ökologie, Konsumverhalten
135	20	2	0
136	19	1	0
137	22	1	Nachhaltigkeit
138	20	2	0
139	22	2	0
140	21	1	0
141	21	2	0
142	21	2	0
143	21	1	Dass ÖV nicht so öko ist wie man denkt. Kinder zu haben (zumindest mehr als 2) ist schlimmer als jeder Sportwagen oder Flugzeug-Ferien. Man sollte das kommunizieren.
144	22	2	0
145	20	1	Umweltverschmutzung
146	20	2	0
147	26	2	0
148	22	1	0
149	21	2	Klimaerwärmung
150	21	1	Erhaltung!
151	21	1	aktuelle Situation
152	22	2	Fortschritt in Technik und Forschung
153	21	1	Rodung Regenwald
154	35	1	ich informiere mich aus dem Internet
155	19	2	Klimaerwärmung: ganz speziell "krassere" Info, die etwas auslöst
156	21	2	0
157	23	1	Ernährung und Kleiderherstellung
158	23	2	0
159	22	2	Abfall im Ozean
160	19	2	0
161	34	1	Nutztierhaltung/vegane Ernährung
162	24	2	allen
163	22	2	alltägliches Leben --> wie kann man was bewegen; Erziehung --> wie kann man Eltern erreichen
164	21	2	Wie man im Alltag nachhaltiger sein kann, vom Kindesalter an über unseren Einfluss auf die Umwelt reden.
165	39	1	0
166	21	1	0
167	22	2	Vor-/Nachteile "meines" Lebensstils & einfache Änderungen
168	19	1	0
169	22	2	Meeresschutz --> Konzepte: wie befreie ich das Meer Müll? (--> seabin)
170	22	2	0
171	28	1	0
172	24	2	Elternhaus (bei anderen)
173	21	2	0
174	23	2	0
175	23	1	0
176	24	2	alternatives Handeln
177	40	2	0
178	22	2	Schule, außerschulische Lernorte
179	23	2	0
180	23	1	Verschmutzung der Gewässer
181	29	2	Einfluss von veganem Lebensstil
182	19	1	Nahrungsherkunft, Herkunft von Kleidern, Möbel (auch wo die Sachen überall waren/Verarbeitungsorte)
183	20	1	Erneuerbare Energien
184	21	1	0
185	18	2	0
186	18	2	0
187	23	1	0
188	21	1	Methamphetamine
189	20	1	Plastik im Meer
190	21	1	Medien, Politik
191	21	2	0
192	20	1	Nachhaltigkeit
193	19	2	Ziel
194	19	1	Erneuerbare Energien
195	20	1	Erneuerbare Energien
196	19	1	Alles
197	26	2	0
198	20	1	wir sind recht gut informiert (wenn man sich selber helfen kann)
199	20	2	0
200	20	2	0
201	20	1	Fleischkonsum
202	19	1	0
203	21	1	keine
204	23	1	Alles
205	21	2	alle
206	20	2	Klimaschutz, Erderwärmung
207	21	2	was kann zum Umweltschutz im Alltag unternommen werden. Mehr Heimatkunde (Tiere/Pflanzen)
208	22	2	0
209	20	2	erneuerbare Ressourcen/Energien
210	25	1	Nachhaltigkeit
211	20	1	lokale Prozent [?? Unleserlich]
212	26	2	0
213	21	2	Wasserverschmutzung/Abfall
214	20	2	Recycling
215	20	1	Klimawandel & nachhaltige Entwicklung
216	23	1	0
217	21	1	0
218	20	2	Energie und "Naturschutz für jedermann"
219	19	1	Fleischindustrie + Nachhaltigkeit --> Conspiracy
220	21	1	Medien --> weniger Trash mehr Bildung
221	26	1	0
222	24	2	0
223	30	2	0
224	22	2	Gesellschaft vor 100 Jahren und heute
225	20	2	Definition der Umweltbildung
226	21	2	0
227	19	2	0
228	19	2	0
229	19	2	0
230	26	2	0
231	21	1	0
232	25	2	Nachhaltigkeit im Alltag (für jeden Einzelnen)
233	19	2	Landwirtschaft
234	21	2	0
235	21	2	Generell wahre Fakten, die nicht durch Medien verschönert/verfälscht werden.
236	20	2	Zerstörung von Küstengebieten und Dünen als Lebensraum
237	20	2	0
238	21	2	0
239	19	2	neue nachhaltige Energieformen
240	21	1	weiß es nicht
241	20	2	Ressourcenverbrauch
242	21	1	0
243	19	1	Alles eigtl gut
244	22	2	0
245	19	1	globale Erwärmung
246	19	2	Klimawandel
247	20	2	0
248	22	2	Impakt des Essen auf die Umwelt --> Verbrauch, Anbau etc.
249	21	2	0
250	21	2	0
251	20	2	Wiederverwertung, Klimawandel
252	20	1	Aussterben von Pflanzen/Tieren, bedrohte Lebewesen
253	24	1	schädliche Gase in der Atmosphäre
254	21	2	0
255	19	2	0
256	20	2	0
257	23	2	Es muss den Kindern viel früher beigebracht werden und nicht erst im Jugendalter.
258	20	2	0
259	20	2	0
260	19	2	Nachhaltigkeit im alltäglichen Leben
261	23	2	wie man weniger Abfall produzieren kann, ohne teuer einkaufen zu müssen; wie man Geld sparen kann und gleichzeitig nachhaltig lebt
262	20	2	Schutz
263	20	1	Klimawandel
264	18	2	CO2, Ozonloch
265	21	1	Waldentwicklung
266	20	1	keine Ahnung
267	18	1	Mehr über die Erwärmung der Erde
268	19	2	0
269	20	2	0
270	22	2	nichts Spezifisches
271	22	2	0
272	19	2	Tierschutz
273	22	2	Umsetzung zu mehr Nachhaltigkeit
274	19	2	Folgen von Drogen
275	19	2	0
276	19	2	Politik!
277	21	2	Drogen
278	20	2	Drogen
279	22	2	wie im Alltag Umweltbildung umsetzen kann
280	19	2	0
281	20	1	nachhaltige Entwicklung/Entwicklungshilfe; nachhaltiges Ressourcenmanagement
282	18	2	0
283	29	2	0
284	21	1	0
285	20	2	erneuerbare Energien
286	21	2	zum Recyclen
287	19	2	0
288	19	2	Schule, Medien
289	20	2	0
290	18	1	0
291	18	2	0
292	21	2	0
293	20	2	0
294	20	2	weiß nicht
295	20	2	0
296	NA	2	Bewahrung, Umgang mit der Umwelt, Aufklärung
297	19	2	0
298	22	2	0
299	22	2	was kann ich als Individuum tun, um die Umwelt weniger zu belasten?
300	20	2	mehr zum saisonalen Einkauf
301	23	2	Fortschritte in Technik und in der Forschung
302	19	2	Abfall
303	23	1	Was allg. unternommen werden kann, um nachhaltiger zu leben & die Klimaerwärmung aktiv aufzuhalten.
304	24	1	0
305	21	1	zu Vielem … vor allem Energie & Fleischkonsum!
306	20	2	0
307	21	2	Foodwaste/Ressourcen sparen
308	21	1	0
309	22	2	Erwartungen/Veränderungen in Zukunft
310	20	2	erneuerbare Energie/wie man am besten selber etwas machen kann
311	23	1	Bauzonen
312	22	1	Umwelt & Tierschutz
313	22	2	Umwelt- & Tierschutz
314	21	2	Werbung, Politik
315	20	2	Politik, Werbung
316	22	2	0
317	23	1	Medien
318	21	2	0
319	22	2	0
320	22	2	0
321	22	1	0
322	20	1	über Donald Trump
323	21	2	0
324	21	1	0
325	21	1	0
326	23	1	0
327	20	2	0
328	22	2	Klimaerwärmung
329	22	2	0
330	20	2	0
331	22	2	0
332	20	1	0
333	21	2	Verkehr
334	21	2	erneuerbare Energien
335	21	2	0
336	22	1	0
337	21	2	weiß nicht
338	31	2	0
339	23	2	Schützen der Umwelt, Müllreduktion
340	25	2	individuelles Schützen der Umwelt
341	22	2	0
342	21	2	0
343	21	2	wie man aussterbende Arten helfen kann
344	21	2	Welche Mittel wirklich helfen, z.B. Elektroautos verlagern das Problem ja nur
345	20	2	0
346	22	2	0
347	20	2	0
348	23	2	Schule
349	23	2	0
350	21	2	Global Warming
351	21	2	Recycling, ökologischer Fußabdruck
352	20	2	Schule soll mehr in Natur erfahren/lehren/entdecken
353	20	2	0
354	20	2	0
355	19	2	0
356	20	2	0
357	21	2	0
358	20	1	0
359	20	2	wie man einfach nachhaltiger leben kann
360	22	1	Tierwelt in der Nähe des Menschen
361	22	1	0
362	22	1	Klimaerwärmung (ohne CO2, CO…)
363	20	2	0
364	22	2	habe genügend Informationen
365	22	2	allgemein was genau man darunter versteht, was der Einzelne für Möglichkeiten zur Veränderung hat
366	22	1	k.A.
367	20	1	Nachhaltigkeit
368	20	2	Kann mir nicht genug darunter vorstellen!
369	25	2	Abfälle
370	20	2	0
371	19	2	saisonale, regionale Produkte, wo kaufen & wann kaufen
372	20	2	Umweltschutz, Tierschutz
373	21	2	regionale Möglichkeit, um was Gutes zu tun
374	20	2	0
375	21	1	0
376	21	1	0
377	21	2	0
378	20	2	0
379	20	2	Klimaerwärmung!
380	20	2	Umweltschutz --> Tierschutz, Artenerhaltung
381	21	2	Regionalität fördern (& Saisonalität) --> wie kauft man bewusst ein
382	27	1	erneuerbare Energie
383	30	1	0
384	28	1	keinem
385	29	1	zum ökologischen Fußabdruck - wie jeder einzelne einen (kleinen) Beitrag leisten kann, wie einfach es wäre, sich ein wenig anzupassen
386	19	1	Vögel
387	19	1	0
388	19	1	0
389	22	1	Monokulturen und deren Auswirkungen generell
390	20	1	0
391	21	1	nachhaltige Ressourcen und Energie
392	19	1	Nachhaltigkeit, wie?
393	19	1	0
394	19	1	0
395	21	1	k.A.
396	21	2	0
397	23	2	Artenschutz
398	19	1	0
399	19	2	0
400	19	2	0
401	20	2	0
402	24	2	0
403	18	2	Umweltschutz
404	18	2	Tiere --> bedrohte Arten
405	19	1	0
406	21	1	0
407	19	2	0
408	20	2	0
409	19	2	Tiere
410	21	2	versuchen, weniger chemische Stoffe zu verwenden, die der Natur schaden & nicht nötig wären
411	19	2	Plastikmüll in den ozeanischen Gewässern; CO2-Ausstoß
412	30	1	kann die Natur ver[unleserlich] die Nuklearenergie
413	20	2	Nachhaltigkeit
414	21	2	über das Meer
415	22	2	egal zu welchen, Hauptsache es sind neutrale Fakten!
416	19	2	Klimawandel, CO2
417	20	2	alternative Stromerzeugung
418	23	2	Umweltschutz im Alltag, kleine Dinge auf die man achten sollte
419	21	2	0
420	19	2	0
421	23	1	keine
422	26	2	generell mehr Aufmerksamkeit und Präsenz in allen Medien (Zeitung, Bücher, Social Media, TV, etc.)
423	21	2	0
424	20	1	0
425	24	1	0
426	22	2	Recycling?
427	21	1	Mikroplastik, Abwasser allgemein, Plastik Verschmutzung
428	25	2	Tierschutz!! Vermeidung von Ressourcenverschwendung, nachhaltig produzierte, gesunde Ernährung
429	21	1	Abholzung der Regenwaldbestände
430	19	2	0
431	19	2	0
432	18	2	0
433	21	1	climate change
434	20	1	0
435	20	2	Umweltschutz
436	22	1	Wie die Männer die Natur und die Tiere besser schützen können.
437	22	2	Man sollte informieren, wie jeder etwas machen kann (TV-Werbung etc.)
438	24	1	0
439	25	1	0
440	20	2	0
441	23	1	ökologische Ökonomie, Fragen nach dem verständnis von wirtschaftlichem Profit und Umweltzerstörung
442	21	NA	nachhaltige Energiequellen
443	20	2	Wechesbeziehung Mensch und Umwelt
444	20	1	0
445	23	1	0
446	21	2	Über den einheimischen Wald
447	22	2	0
448	25	2	Nachhaltigkeit in der Wirtschaft. Welche Produkte sind nachhaltig? Wie kann dies erreicht werden?
449	20	1	Plattentechtonik ?
450	23	2	Konkrete Folgen in naher Zukunft bei nicht nachhaltigem Verhalten, die viele UNI Ziele
451	21	2	Klimawandel
452	20	1	Erneuerbare Energien
453	20	1	bedrohte Tierarten
454	18	2	Klimawandel
455	21	2	Ausmass des Schadens einer "verschwenderschen" Lebensweise auf regionaler und internationaler Ebene
456	19	2	Rettung bedrohter Tierarten wegen Umweltwandel
457	53	1	0
458	20	2	Nahrungsmittelverschwendung
459	21	1	0
460	22	1	Abgas
461	23	2	Waldschutz
462	24	1	0
463	21	2	?
464	20	2	Meer! Überfischung, Mikroplastik, Methanhydrate…
				8	1	2	2	6	3	3	4	1	1	1	2	29	5	5	1	2	1	2	1	5	8	8	23	1	1	1	1	1	1	9	1	3	63	19	2	1	1	26	18	2	1	10	1	2	4
		*	neglected for the study
				Education	Environmental attitudes	Economical aspects	Ecological aspects	Social aspects	Environmental behavior	Environmental problems
				13	48	27	29	26	49	63					1	464
			%	2.80172	10.3448	5.81897	6.25	5.60345	10.5603	13.5776					0.01	4.64
[truncated: 35 more columns]

## Sheet: 4 categories summary
ESD	observation	%		EE	observation	%		EE expectations	observation	%
Education	164	35.3448		Education	190	40.9483		Education	13	2.80172
Environmental attitudes	111	23.9224		Environmental attitudes	153	32.9741		Environmental attitudes	48	10.3448
Economical aspects	98	21.1207		Economical aspects	14	3.01724		Economical aspects	27	5.81897
Ecological aspects	97	20.9052		Ecological aspects	145	31.25		Ecological aspects	29	6.25
Social aspects	95	20.4741		Social aspects	33	7.11207		Social aspects	26	5.60345
Environmental behavior	49	10.5603		Environmental behavior	19	4.09483		Environmental behavior	48	10.3448
Environmental problems	34	7.32759		Environmental problems	41	8.83621		Environmental problems	63	13.5776
	648				595				254
	N = 464			N = 464				N = 464
0.01	4.64		0.01	4.64			0.01	4.64
				ESD+EE	1243	observation		Fig. 2
using for contingency analysis
				EE + EE expectation	849	observation		Fig. 7

## Sheet: 5 INS human and self-perception
ID	age	sex	INShuman	INSself			A	B	C	D	E	F	G	N	%
1	19	1	B	B		human	2	7	24	92	191	86	52	454	4.54
2	18	2	E	D		%	0.440529	1.54185	5.28634	20.2643	42.0705	18.9427	11.4537
3	19	2	D	C
4	19	2	D	C		self-perception	2	39	124	146	103	36	4	454	4.54
5	20	2	C	C		%	0.440529	8.59031	27.3128	32.1586	22.6872	7.92952	0.881057
6	19	1	D	F
7	20	2	E	E
8	19	2	E	C
9	20	1	E	B
10	20	2	F	E
11	19	2	E	D
12	19	2	E	D
13	20	2	C	B
14	19	2	G	E
15	19	1	E	C
16	20	2	E	D
17	18	1	G	C
18	20	2	E	D
19	19	2	E	D
20	18	2	E	C
21	19	2	D	D
22	19	2	D	B
23	19	2	E	E
24	18	2	E	B
25	21	2	E	C
26	23	1	G	E
27	18	2	E	C
28	19	2	D	D
29	20	2	F	D
30	20	1	E	D
31	19	1	E	C
32	20	2	G	E
33	18	1	E	C
34	33	2	D	D
35	19	NA	G	C
36	19	2	E	D
37	19	2	F	D
38	20	1	E	B
39	18	2	E	D
40	18	1	F	F
41	19	1	E	E
42	18	2	E	C
43	19	2	F	E
44	20	2	F	E
45	19	1	E	D
46	22	1	F	F
47	20	2	F	E
48	20	2	E	D
49	19	1	E	D
50	20	1	E	C
51	18	2	E	E
52	18	2	D	C
53	20	1	F	E
54	20	1	G	G
55	18	2	F	C
56	19	1	D	C
57	20	2	E	F
58	19	2	E	E
59	19	2	D	D
60	19	2	E	D
61	21	2	F	E
62	19	2	E	D
63	23	2	G	E
64	22	1	D	D
65	NA	2	F	D
66	22	1	B	E
67	19	1	E	F
68	19	2	D	C
69	20	2	G	D
70	21	2	F	F
71	20	1	E	C
72	29	2	E	C
73	24	2	D	D
74	23	2	E	C
75	22	2	D	D
76	24	2	F	D
77	19	2	F	C
78	22	2	D	D
79	21	2	D	C
80	19	2	E	D
81	22	2	G	D
82	25	2	G	E
83	21	2	E	B
84	20	2	E	D
85	22	2	F	C
86	22	2	E	D
87	20	2	F	E
88	21	2	G	E
89	22	2	E	F
90	22	1	E	C
91	20	2	E	E
92	22	2	E	C
93	21	2	G	D
94	21	1	G	F
95	22	2	D	C
96	23	1	E	E
97	21	2	G	E
98	21	2	E	D
99	26	2	G	E
100	22	1	D	D
101	21	2	F	E
102	22	2	D	B
103	19	2	F	D
104	23	2	E	D
105	21	1	F	E
106	23	2	F	E
107	27	2	C	E
108	23	1	C	C
109	26	1	E	D
110	21	2	D	B
111	21	2	E	C
112	23	1	E	D
113	23	2	F	E
114	30	1	G	G
115	20	2	E	D
116	23	2	F	E
117	20	2	F	E
118	22	1	G	D
119	21	2	E	D
120	20	2	E	D
121	22	1	NA	NA
122	20	2	F	E
123	21	2	E	E
124	22	1	E	D
125	25	2	NA	NA
126	21	1	D	D
127	21	2	E	B
128	23	1	D	B
129	19	2	E	D
130	21	2	G	E
131	23	2	G	F
132	26	1	D	C
133	20	2	D	C
134	27	1	E	D
135	20	2	E	C
136	19	1	F	D
137	22	1	G	F
138	20	2	D	C
139	22	2	F	D
140	21	1	G	F
141	21	2	E	F
142	21	2	F	D
143	21	1	B	C
144	22	2	F	D
145	20	1	F	F
146	20	2	C	E
147	26	2	F	E
148	22	1	E	D
149	21	2	D	E
150	21	1	E	E
151	21	1	F	D
152	22	2	NA	NA
153	21	1	E	D
154	35	1	NA	NA
155	19	2	E	D
156	21	2	E	D
157	23	1	F	F
158	23	2	E	E
159	22	2	E	D
160	19	2	E	C
161	34	1	F	E
162	24	2	F	E
163	22	2	E	C
164	21	2	F	D
165	39	1	G	D
166	21	1	F	F
167	22	2	F	D
168	19	1	E	E
169	22	2	C	B
170	22	2	E	NA
171	28	1	G	D
172	24	2	F	C
173	21	2	B	B
174	23	2	G	E
175	23	1	D	C
176	24	2	F	D
177	40	2	E	C
178	22	2	F	E
179	23	2	F	D
180	23	1	E	F
181	29	2	E	D
182	19	1	E	C
183	20	1	D	D
184	21	1	E	C
185	18	2	D	C
186	18	2	E	D
187	23	1	D	C
188	21	1	D	D
189	20	1	D	D
190	21	1	E	D
191	21	2	D	C
192	20	1	E	C
193	19	2	D	D
194	19	1	D	B
195	20	1	F	B
196	19	1	D	B
197	26	2	E	E
198	20	1	E	E
199	20	2	F	D
200	20	2	E	D
201	20	1	C	A
202	19	1	D	F
203	21	1	D	D
204	23	1	E	C
205	21	2	F	D
206	20	2	NA	NA
207	21	2	F	D
208	22	2	G	E
209	20	2	E	D
210	25	1	G	E
211	20	1	G	NA
212	20	2	E	E
213	21	2	E	E
214	26	2	G	E
215	20	1	G	F
216	23	1	F	D
217	21	1	E	D
218	20	2	F	F
219	19	1	G	E
220	21	1	E	E
221	26	1	E	E
222	24	2	D	E
223	30	2	D	C
224	22	2	E	B
225	20	2	F	D
226	21	2	D	C
227	19	2	D	C
228	19	2	E	B
229	19	2	D	F
230	26	2	F	E
231	21	1	F	E
232	25	2	E	C
233	19	2	E	F
234	21	2	E	D
235	21	2	E	E
236	20	2	D	C
237	20	2	C	C
238	21	2	C	C
239	19	2	E	D
240	21	1	G	B
241	20	2	D	C
242	21	1	C	B
243	19	1	C	C
244	22	2	E	C
245	19	1	E	E
246	19	2	E	C
247	20	2	E	D
248	22	2	E	D
249	21	2	F	E
250	21	2	E	E
251	20	2	E	C
252	20	1	F	E
253	24	1	F	E
254	21	2	E	D
255	19	2	E	D
256	20	2	D	E
257	23	2	F	D
258	20	2	D	B
259	20	2	D	B
260	19	2	G	F
261	23	2	G	E
262	20	2	E	F
263	20	1	F	C
264	18	2	E	C
265	21	1	E	C
266	20	1	E	F
267	18	1	G	E
268	19	2	E	D
269	20	2	E	E
270	22	2	E	E
271	22	2	E	D
272	19	2	E	C
273	22	2	F	D
274	19	2	E	C
275	19	2	D	D
276	19	2	C	C
277	21	2	E	C
278	20	2	G	G
279	22	2	G	E
280	19	2	F	E
281	20	1	E	D
282	18	2	G	E
283	29	2	E	C
284	21	1	D	D
285	20	2	F	E
286	21	2	F	D
287	19	2	D	B
288	19	2	G	F
289	20	2	E	D
290	18	1	F	D
291	18	2	E	C
292	21	2	F	E
293	20	2	E	C
294	20	2	E	D
295	20	2	F	F
296	NA	2	G	E
297	19	2	D	C
298	22	2	F	D
299	22	2	E	B
300	20	2	F	E
301	23	2	D	C
302	19	2	E	D
303	23	1	F	E
304	24	1	E	C
305	21	1	E	C
306	20	2	F	D
307	21	2	E	D
308	21	1	E	F
309	22	2	D	C
310	20	2	D	E
311	23	1	E	D
312	22	1	D	C
313	22	2	E	E
314	21	2	E	E
315	20	2	D	E
316	22	2	B	B
317	23	1	G	D
318	21	2	D	D
319	22	2	F	E
320	22	2	D	D
321	22	1	A	B
322	20	1	E	C
323	21	2	D	C
324	21	1	E	C
325	21	1	D	C
326	23	1	E	E
327	20	2	E	E
328	22	2	C	C
329	22	2	B	B
330	20	2	C	E
331	22	2	G	E
332	20	1	E	C
333	21	2	D	C
334	21	2	D	B
335	21	2	F	E
336	22	1	E	D
337	21	2	E	D
338	31	2	D	D
339	23	2	E	E
340	25	2	G	E
341	22	2	E	C
342	21	2	C	B
343	21	2	F	C
344	21	2	D	C
345	20	2	E	C
346	22	2	E	D
347	20	2	F	C
348	23	2	D	C
349	23	2	E	D
350	21	2	E	C
351	21	2	D	C
352	20	2	E	D
353	20	2	D	D
354	20	2	D	C
355	19	2	D	B
356	20	2	E	C
357	21	2	E	D
358	20	1	E	D
359	20	2	D	D
360	22	1	E	B
361	22	1	F	C
362	22	1	D	C
363	20	2	E	F
364	22	2	E	D
365	22	2	E	C
366	22	1	D	D
367	20	1	G	E
368	20	2	E	D
369	25	2	C	B
370	20	2	E	D
371	19	2	E	C
372	20	2	E	E
373	21	2	E	C
374	20	2	E	D
375	21	1	E	C
376	21	1	E	E
377	21	2	E	C
378	20	2	D	D
379	20	2	D	C
380	20	2	D	C
381	21	2	F	E
382	27	1	E	E
383	30	1	NA	E
384	28	1	E	C
385	29	1	F	D
386	19	1	B	C
387	19	1	C	D
388	19	1	E	C
389	22	1	F	E
390	20	1	E	E
391	21	1	D	C
392	19	1	F	D
393	19	1	E	C
394	19	1	D	C
395	21	1	D	C
396	21	2	D	B
397	23	2	F	E
398	19	1	C	B
399	19	2	G	F
400	19	2	F	C
401	20	2	F	D
402	24	2	G	C
403	18	2	E	D
404	18	2	D	D
405	19	1	G	F
406	21	1	E	C
407	19	2	E	D
408	20	2	F	D
409	19	2	G	E
410	21	2	E	E
411	19	2	C	B
412	30	1	F	F
413	20	2	E	C
414	21	2	G	F
415	22	2	D	D
416	19	2	E	F
417	20	2	E	E
418	23	2	E	C
419	21	2	C	D
420	19	2	E	E
421	23	1	E	C
422	26	2	D	C
423	21	2	E	C
424	20	1	E	B
425	24	1	E	D
426	22	2	F	D
427	21	1	E	E
428	25	2	F	D
429	21	1	D	C
430	19	2	D	F
431	19	2	C	A
432	18	2	NA	NA
433	21	1	D	B
434	20	1	C	D
435	20	2	E	D
436	22	1	G	G
437	22	2	E	D
438	24	1	NA	NA
439	25	1	NA	NA
440	20	2	D	D
441	23	1	E	C
442	21	NA	F	E
443	20	2	E	D
444	20	1	E	C
445	23	1	D	C
446	21	2	E	D
447	22	2	D	C
448	25	2	D	C
449	20	1	E	D
450	23	2	D	B
451	21	2	G	E
452	20	1	C	F
453	20	1	G	F
454	18	2	D	D
455	21	2	E	D
456	19	2	F	D
457	53	1	A	D
458	20	2	E	C
459	21	1	C	B
460	22	1	E	C
461	23	2	G	D
462	24	1	NA	D
463	21	2	E	C
464	20	2	F	D

## Sheet: 6 EE sources 
ID	age	sex	politics	advertisement	media	school	outreach	family
1	19	1	1	1	2	2	2	2
2	18	2	3	2	2	2	3	4
3	19	2	1	2	2	2	2	3
4	19	2	1	2	3	2	4	3
5	20	2	2	2	2	1	2	3
6	19	1	1	1	3	2	3	3
7	20	2	1	1	4	1	1	3
8	19	2	2	2	2	1	3	3
9	20	1	1	1	2	1	3	1
10	20	2	2	2	3	1	2	2
11	19	2	3	2	2	2	2	3
12	19	2	2	1	1	2	3	4
13	20	2	3	2	3	3	2	3
14	19	2	1	2	4	3	4	3
15	19	1	1	1	3	2	3	3
16	20	2	2	3	2	2	3	2
17	18	1	2	1	3	1	3	2
18	20	2	2	1	2	2	3	3
19	19	2	1	2	3	2	2	3
20	18	2	2	1	3	3	2	2
21	19	2	2	1	2	3	2	3
22	19	2	1	1	4	3	2	3
23	19	2	2	1	3	4	4	4
24	18	2	2	1	NA	3	3	1
25	21	2	2	2	3	2	1	3
26	23	1	1	1	1	1	1	2
27	18	2	1	1	1	2	1	2
28	19	2	3	3	4	3	2	3
29	20	2	1	1	NA	1	2	3
30	20	1	2	1	1	2	2	3
31	19	1	2	1	1	3	2	3
32	20	2	3	2	4	2	3	4
33	18	1	1	1	1	2	3	2
34	33	2	1	1	2	2	4	2
35	19	NA	1	2	2	NA	4	3
36	19	2	1	3	2	2	3	3
37	19	2	1	2	2	2	2	3
38	20	1	1	2	3	3	2	2
39	18	2	1	1	3	3	3	3
40	18	1	NA	NA	NA	NA	NA	NA
41	19	1	2	NA	3	2	2	NA
42	18	2	2	1	2	2	2	4
43	19	2	2	1	2	3	4	4
44	20	2	2	1	2	2	3	2
45	19	1	1	1	3	3	3	3
46	22	1	1	1	3	2	3	4
47	20	2	1	2	2	1	2	4
48	20	2	2	2	2	2	2	2
49	19	1	3	1	2	2	2	3
50	20	1	1	1	1	3	2	4
51	18	2	2	1	3	3	3	3
52	18	2	1	2	2	3	3	4
53	20	1	2	1	2	NA	1	2
54	20	1	2	1	4	2	2	3
55	18	2	2	3	3	2	2	3
56	19	1	2	1	2	2	3	3
57	20	2	1	2	4	3	3	4
58	19	2	1	2	NA	3	2	2
59	19	2	1	2	3	3	3	3
60	19	2	2	2	2	3	1	3
61	21	2	1	2	1	3	2	3
62	19	2	1	1	4	3	3	3
63	23	2	2	1	NA	1	2	4
64	22	1	1	1	2	2	3	3
65	NA	2	1	1	2	2	1	2
66	22	1	3	2	1	3	3	2
67	19	1	1	1	3	2	2	3
68	19	2	2	2	3	2	2	4
69	20	2	1	2	2	1	1	3
70	21	2	2	2	4	2	3	4
71	20	1	1	1	2	2	3	3
72	29	2	4	3	3	1	2	2
73	24	2	2	2	1	3	1	4
74	23	2	1	1	2	2	2	1
75	22	2	2	2	2	3	2	4
76	24	2	1	1	1	2	2	3
77	19	2	3	2	2	1	4	3
78	22	2	3	3	3	4	2	4
79	21	2	2	2	2	2	1	3
80	19	2	3	1	2	3	1	2
81	22	2	3	2	2	2	3	2
82	25	2	NA	2	3	1	2	3
83	21	2	2	3	2	2	1	3
84	20	2	4	2	3	3	2	4
85	22	2	1	1	4	2	1	2
86	22	2	1	1	3	3	2	1
87	20	2	2	1	2	3	3	4
88	21	2	2	2	3	1	2	3
89	22	2	2	1	1	2	3	3
90	22	1	4	1	4	2	3	3
91	20	2	1	1	2	1	2	3
92	22	2	1	2	2	3	3	2
93	21	2	3	NA	1	2	2	NA
94	21	1	2	1	2	4	3	2
95	22	2	1	1	1	3	4	2
96	23	1	2	3	3	1	2	1
97	21	2	2	1	2	2	3	3
98	21	2	2	2	1	2	3	4
99	26	2	3	1	3	3	2	2
100	22	1	3	1	1	2	1	3
101	21	2	1	2	2	2	3	2
102	22	2	1	1	1	2	3	2
103	19	2	3	4	3	2	3	2
104	23	2	2	4	4	2	4	4
105	21	1	1	1	3	2	NA	4
106	23	2	4	3	3	3	4	4
107	27	2	1	2	4	3	3	4
108	23	1	1	2	3	1	2	1
109	26	1	2	2	2	2	3	3
110	21	2	1	1	3	3	3	2
111	21	2	1	1	2	2	3	2
112	23	1	1	1	4	2	NA	4
113	23	2	1	2	2	2	2	3
114	30	1	1	1	3	2	3	1
115	20	2	1	1	3	2	3	4
116	23	2	NA	1	2	3	3	3
117	20	2	2	1	3	1	2	4
118	22	1	2	2	4	3	2	3
119	21	2	2	2	2	3	4	3
120	20	2	2	2	1	2	3	4
121	22	1	NA	NA	NA	NA	NA	NA
122	20	2	1	1	3	2	3	4
123	21	2	2	1	3	3	1	3
124	22	1	1	1	1	3	1	1
125	25	2	2	2	3	2	3	2
126	21	1	1	1	2	3	3	3
127	21	2	2	1	2	1	2	3
128	23	1	3	3	3	3	2	2
129	19	2	1	2	3	3	4	3
130	21	2	3	3	4	3	4	4
131	23	2	2	2	4	1	3	4
132	26	1	2	1	1	3	3	4
133	20	2	2	2	2	2	3	2
134	27	1	2	3	2	1	3	3
135	20	2	1	1	2	2	2	3
136	19	1	2	1	3	3	3	4
137	22	1	1	1	2	3	3	4
138	20	2	1	1	3	2	4	3
139	22	2	1	2	3	2	4	3
140	21	1	2	3	4	3	4	4
141	21	2	1	1	3	2	2	4
142	21	2	2	1	1	2	4	3
143	21	1	4	1	3	4	2	1
144	22	2	2	3	4	4	3	3
145	20	1	1	1	2	3	2	4
146	20	2	4	2	1	2	3	3
147	26	2	1	1	1	3	1	3
148	22	1	1	1	2	3	2	2
149	21	2	2	2	2	3	3	4
150	21	1	2	1	3	3	4	4
151	21	1	1	2	4	4	1	2
152	22	2	1	2	3	2	3	2
153	21	1	2	3	3	2	3	2
154	35	1	2	1	3	2	3	2
155	19	2	1	1	2	3	3	3
156	21	2	3	3	3	3	2	3
157	23	1	2	1	3	2	3	4
158	23	2	NA	NA	NA	NA	NA	NA
159	22	2	1	1	3	2	2	3
160	19	2	1	3	4	3	1	1
161	34	1	1	2	2	2	2	3
162	24	2	2	1	3	2	1	1
163	22	2	1	2	2	2	3	3
164	21	2	2	1	3	2	4	4
165	39	1	4	1	4	3	3	3
166	21	1	NA	NA	NA	NA	NA	NA
167	22	2	1	1	2	3	2	3
168	19	1	NA	NA	NA	NA	NA	NA
169	22	2	2	2	4	3	3	3
170	22	2	3	3	4	2	2	3
171	28	1	2	2	4	4	3	3
172	24	2	4	1	1	1	2	4
173	21	2	2	1	2	2	2	2
174	23	2	2	2	3	3	3	3
175	23	1	1	1	1	2	1	1
176	24	2	1	2	2	1	2	2
177	40	2	2	2	3	2	1	3
178	22	2	3	3	3	2	3	4
179	23	2	1	1	2	2	3	2
180	23	1	1	2	3	2	1	3
181	29	2	2	1	2	3	2	1
182	19	1	1	1	1	2	2	3
183	20	1	1	2	2	2	1	3
184	21	1	3	3	3	2	2	2
185	18	2	2	1	3	2	3	3
186	18	2	1	2	3	1	2	3
187	23	1	2	2	3	3	2	3
188	21	1	1	1	1	3	4	4
189	20	1	2	3	3	3	2	3
190	21	1	1	2	2	3	4	3
191	21	2	1	3	2	NA	2	3
192	20	1	2	2	2	2	3	2
193	19	2	3	3	1	1	2	3
194	19	1	1	1	2	3	1	3
195	20	1	1	1	4	1	2	2
196	19	1	2	2	2	3	2	3
197	26	2	2	1	3	3	3	4
198	20	1	1	2	2	4	3	3
199	20	2	2	1	1	2	NA	3
200	20	2	2	1	2	2	1	4
201	20	1	1	2	2	4	1	3
202	19	1	2	1	2	3	2	3
203	21	1	2	2	2	4	2	2
204	23	1	1	1	2	2	1	2
205	21	2	3	2	2	3	2	4
206	20	2	3	2	3	2	3	3
207	21	2	1	1	2	3	3	3
208	22	2	1	1	4	2	3	2
209	20	2	2	1	2	4	3	3
210	25	1	1	1	1	3	2	3
211	20	1	3	2	2	2	3	4
212	26	2	1	2	1	2	4	4
213	21	2	2	2	2	1	2	4
214	20	2	2	3	3	2	2	3
215	20	1	1	1	2	3	3	1
216	23	1	2	1	2	2	3	2
217	21	1	1	1	3	4	NA	3
218	20	2	3	2	2	3	2	3
219	19	1	4	2	4	3	3	2
220	21	1	2	3	3	3	2	4
221	26	1	1	1	2	1	2	2
222	24	2	1	2	2	3	2	4
223	30	2	1	1	1	2	1	3
224	22	2	1	2	2	3	4	2
225	20	2	1	1	1	2	2	3
226	21	2	2	2	3	3	2	3
227	19	2	1	1	1	3	3	2
228	19	2	2	NA	3	3	1	3
229	19	2	1	1	2	1	1	2
230	26	2	3	4	4	3	NA	3
231	21	1	1	1	3	2	NA	3
232	25	2	2	1	2	2	NA	3
233	19	2	2	1	3	4	2	4
234	21	2	2	2	3	3	3	2
235	21	2	1	2	3	3	4	4
236	20	2	2	3	2	3	3	3
237	20	2	2	3	3	3	3	2
238	21	2	2	1	1	2	3	3
239	19	2	2	2	3	2	2	3
240	21	1	1	1	1	3	3	2
241	20	2	2	3	4	2	3	4
242	21	1	1	1	3	2	1	1
243	19	1	3	3	3	4	2	4
244	22	2	1	2	3	3	2	2
245	19	1	2	1	3	4	2	4
246	19	2	1	1	3	2	2	3
247	20	2	1	1	2	2	3	4
248	22	2	1	1	3	2	2	3
249	21	2	2	2	3	3	2	2
250	21	2	1	1	1	1	2	4
251	20	2	1	1	3	2	2	4
252	20	1	2	1	2	4	2	3
253	24	1	2	2	2	3	3	3
254	21	2	1	2	4	3	2	3
255	19	2	1	2	3	3	2	3
256	20	2	2	2	2	2	3	3
257	23	2	2	1	1	2	2	3
258	20	2	1	1	2	3	3	2
259	20	2	2	3	3	2	NA	2
260	19	2	2	3	3	2	1	3
261	23	2	1	1	3	1	4	3
262	20	2	2	1	2	3	3	4
263	20	1	2	2	3	2	2	3
264	18	2	3	3	2	2	4	3
265	21	1	1	1	3	NA	2	3
266	20	1	NA	NA	NA	NA	NA	NA
267	18	1	1	2	1	2	3	3
268	19	2	2	2	2	2	2	2
269	20	2	2	1	3	2	3	3
270	22	2	3	3	3	4	1	3
271	22	2	1	1	2	3	2	4
272	19	2	1	1	2	3	2	2
273	22	2	1	1	2	3	2	4
274	19	2	1	1	2	2	1	4
275	19	2	1	2	2	2	3	2
276	19	2	1	2	1	2	3	2
277	21	2	1	2	4	3	3	4
278	20	2	2	1	3	4	2	2
279	22	2	1	1	1	3	3	3
280	19	2	1	1	1	2	3	3
281	20	1	2	1	3	1	2	3
282	18	2	1	1	1	1	2	2
283	29	2	1	1	2	2	3	3
284	21	1	2	1	2	3	NA	4
285	20	2	2	1	2	2	2	4
286	21	2	1	1	2	3	1	2
287	19	2	1	1	4	4	2	2
288	19	2	1	1	2	2	2	2
289	20	2	2	2	3	2	2	3
290	18	1	2	2	2	2	3	3
291	18	2	2	3	3	3	3	4
292	21	2	1	2	2	2	3	2
293	20	2	3	2	2	2	3	3
294	20	2	2	1	2	3	2	2
295	20	2	NA	2	2	2	3	4
296	NA	2	1	3	3	2	2	3
297	19	2	3	2	2	3	3	4
298	22	2	NA	NA	NA	NA	NA	NA
299	22	2	1	1	1	2	1	3
300	20	2	1	2	3	3	3	3
301	23	2	1	2	3	2	3	2
302	19	2	2	2	2	2	3	3
303	23	1	1	1	2	3	3	3
304	24	1	2	1	2	3	2	3
305	21	1	3	2	3	2	2	3
306	20	2	2	1	3	2	3	4
307	21	2	1	1	2	4	2	1
308	21	1	2	1	1	1	2	3
309	22	2	1	1	2	2	1	1
310	20	2	2	2	3	3	1	3
311	23	1	1	1	1	3	2	3
312	22	1	3	2	3	3	3	3
313	22	2	1	1	2	3	3	3
314	21	2	NA	1	3	2	4	3
315	20	2	2	2	1	2	3	2
316	22	2	1	1	2	3	2	3
317	23	1	1	1	1	2	4	3
318	21	2	3	3	4	4	3	4
319	22	2	4	1	3	2	3	4
320	22	2	2	2	3	2	1	3
321	22	1	1	1	4	4	4	3
322	20	1	1	1	2	2	3	1
323	21	2	2	1	2	2	1	3
324	21	1	3	3	3	3	3	3
325	21	1	NA	NA	NA	NA	NA	NA
326	23	1	NA	NA	NA	NA	NA	NA
327	20	2	2	2	3	1	2	4
328	22	2	3	2	2	2	3	3
329	22	2	1	1	1	3	2	2
330	20	2	1	1	2	2	3	1
331	22	2	2	1	2	2	3	3
332	20	1	1	2	1	2	2	2
333	21	2	3	4	4	2	2	3
334	21	2	2	1	2	2	3	3
335	21	2	1	2	2	2	2	3
336	22	1	1	1	1	1	2	3
337	21	2	1	1	2	4	4	4
338	31	2	2	2	3	2	3	3
339	23	2	2	1	2	2	2	4
340	25	2	1	1	NA	2	3	3
341	22	2	1	2	2	2	3	2
342	21	2	1	2	2	2	1	3
343	21	2	2	3	3	3	4	4
344	21	2	1	1	4	2	3	2
345	20	2	2	1	2	2	3	3
346	22	2	1	2	3	2	3	3
347	20	2	2	1	2	3	3	2
348	23	2	1	2	3	3	2	1
349	23	2	2	2	3	3	2	3
350	21	2	1	1	1	2	2	2
351	21	2	2	4	4	3	3	2
352	20	2	1	1	1	1	2	4
353	20	2	1	1	2	4	2	4
354	20	2	1	2	3	4	2	4
355	19	2	1	1	4	3	2	4
356	20	2	1	3	3	2	3	2
357	21	2	NA	NA	NA	NA	NA	NA
358	20	1	1	1	2	2	3	4
359	20	2	1	1	2	2	2	4
360	22	1	2	1	4	3	4	4
361	22	1	1	1	1	1	1	3
362	22	1	2	1	1	2	1	4
363	20	2	2	1	2	3	3	4
364	22	2	2	1	4	3	2	4
365	22	2	1	1	1	2	2	2
366	22	1	2	2	3	2	4	4
367	20	1	2	2	3	3	1	3
368	20	2	1	1	2	2	1	3
369	25	2	2	2	3	2	3	2
370	20	2	1	1	2	3	2	3
371	19	2	1	1	2	2	2	3
372	20	2	2	3	3	2	3	3
373	21	2	2	1	2	3	3	3
374	20	2	2	1	1	2	2	3
375	21	1	2	1	2	2	2	3
376	21	1	NA	NA	NA	NA	NA	NA
377	21	2	NA	NA	NA	NA	NA	NA
378	20	2	1	1	3	4	4	3
379	20	2	1	1	3	3	2	3
380	20	2	1	1	2	3	2	2
381	21	2	2	2	3	3	1	3
382	27	1	2	1	4	3	4	4
383	30	1	2	NA	2	NA	3	3
384	28	1	3	2	4	2	1	1
385	29	1	1	2	2	2	3	4
386	19	1	4	2	3	1	3	NA
387	19	1	4	3	2	2	2	3
388	19	1	2	2	3	3	2	3
389	22	1	2	1	4	2	3	4
390	20	1	3	1	2	2	1	4
391	21	1	1	3	1	2	2	2
392	19	1	3	3	3	2	2	4
393	19	1	1	1	3	NA	1	4
394	19	1	2	1	1	1	3	2
395	21	1	2	2	1	2	4	2
396	21	2	2	1	2	NA	3	3
397	23	2	1	NA	NA	2	NA	3
398	19	1	2	2	1	2	1	2
399	19	2	3	1	3	4	3	2
400	19	2	2	2	2	3	NA	3
401	20	2	1	2	2	2	1	1
402	24	2	1	2	2	2	2	2
403	18	2	2	1	1	2	1	2
404	18	2	1	1	3	3	3	3
405	19	1	1	2	2	1	2	3
406	21	1	1	1	2	3	3	2
407	19	2	2	3	3	2	1	3
408	20	2	2	1	3	2	3	2
409	19	2	2	1	3	4	1	3
410	21	2	3	2	2	3	2	3
411	19	2	3	1	2	2	3	2
412	30	1	3	2	2	3	2	1
413	20	2	1	1	2	2	3	1
414	21	2	2	3	3	3	1	3
415	22	2	2	1	2	3	1	2
416	19	2	2	2	3	4	2	2
417	20	2	1	1	2	2	3	3
418	23	2	1	1	2	3	2	2
419	21	2	2	3	3	2	2	2
420	19	2	1	1	2	2	2	2
421	23	1	2	1	1	2	2	2
422	26	2	3	1	1	2	3	4
423	21	2	2	1	3	3	3	4
424	20	1	2	1	1	3	2	1
425	24	1	NA	NA	NA	NA	NA	NA
426	22	2	2	2	3	3	2	3
427	21	1	1	1	2	3	3	4
428	25	2	2	2	3	2	2	4
429	21	1	2	1	2	3	2	2
430	19	2	NA	NA	NA	NA	NA	NA
431	19	2	1	2	2	2	3	1
432	18	2	NA	NA	NA	NA	NA	NA
433	21	1	2	1	4	1	2	2
434	20	1	NA	NA	NA	NA	NA	NA
435	20	2	2	2	3	3	2	4
436	22	1	3	1	1	3	4	3
437	22	2	2	1	1	3	3	3
438	24	1	NA	NA	NA	NA	NA	NA
439	25	1	NA	NA	NA	NA	NA	NA
440	20	2	2	1	3	NA	1	3
441	23	1	2	1	2	3	2	3
442	21	NA	2	1	2	3	2	4
443	20	2	3	2	3	4	3	4
444	20	1	1	1	2	2	3	3
445	23	1	1	2	2	2	1	3
446	21	2	1	1	2	3	2	3
447	22	2	1	1	2	3	2	1
448	25	2	3	1	1	3	2	4
449	20	1	3	2	3	3	2	4
450	23	2	2	1	1	3	2	3
451	21	2	3	1	3	1	3	4
452	20	1	4	2	1	2	3	3
453	20	1	1	1	2	3	2	4
454	18	2	1	2	2	3	2	3
455	21	2	2	1	3	4	2	1
456	19	2	1	1	1	2	3	2
457	53	1	1	2	2	3	2	2
458	20	2	1	3	3	2	2	3
459	21	1	2	1	2	2	3	2
460	22	1	1	1	2	2	1	3
461	23	2	2	1	1	3	3	4
462	24	1	3	3	3	3	2	3
463	21	2	3	2	2	4	3	3
464	20	2	3	2	4	2	3	4
			Fig. 3
NA	not available
